# Supplementary material for: Genomic analyses reveal selection footprints in rice landraces grown under on‐farm conservation conditions during a short‐term period of domestication
Source: Evol Appl. 2019 Sep 30;13(2):290–302. doi: 10.1111/eva.12866 (PMC6976955; doi:10.1111/eva.12866)
Supplement: Supplementary file 1 [file EVA-13-290-s001.xlsx]

## Sheet: Table S1
Table S1 The 108 core rice landraces collected from the ethnic minority regions of Yunnan Province, China.
No.	ID	name	Origin	Location	Ecological zone	Year	Groups	Group component
								Indica	Japonica
L001	69	Haofengyao	Menghai,Xishuangbanna	E 100.45, N 21.96	Ⅲ	1980	Indica	1	0
L002	73	Qianlima	Menghai,Xishuangbanna	E 100.45, N 21.96	Ⅲ	1980	Japonica	0	1
L003	76	Haoanhuang	Menghai,Xishuangbanna	E 100.45, N 21.96	Ⅲ	1980	Indica	1	0
L004	102	Haoanhong	Cangyuan,Lincang	E 99.25, N 23.15	Ⅲ	1980	Japonica	0	1
L005	104	Egarao	Cangyuan,Lincang	E 99.25, N 23.15	Ⅲ	1980	Japonica	0	1
L006	134	Xiaohongnuo	Yuanyang,Honghe	E 102.84, N 23.22	Ⅱ	1980	Japonica	0	1
L007	135	Xiangnuo	Yuanyang,Honghe	E 102.84, N 23.22	Ⅱ	1980	Indica	1	0
L008	136	Heigu	Yuanyang,Honghe	E 102.84, N 23.22	Ⅱ	1980	Japonica	0	1
L009	138	Shipigu	Yuanyang,Honghe	E 102.84, N 23.22	Ⅱ	1980	Indica	1	0
L010	142	Chuanghonggu	Yuanyang,Honghe	E 102.84, N 23.22	Ⅱ	1980	Indica	1	0
L011	144	Menglagu	Yuanyang,Honghe	E 102.84, N 23.22	Ⅱ	1980	Indica	1	0
L012	145	Qingke	Yuanyang,Honghe	E 102.84, N 23.22	Ⅱ	1980	Indica	1	0
L013	153	Heizuigu	Lushui,Nujiang	E 98.86, N 25.82	Ⅴ	1980	Indica	1	0
L014	214	Haoyao	Menghai,Xishuangbanna	E 100.45, N 21.96	Ⅲ	1980	Indica	1	0
L015	217	Haohai 1	Menghai,Xishuangbanna	E 100.45, N 21.96	Ⅲ	1980	Japonica	0	1
L016	220	Xiaomaigu	Menghai,Xishuangbanna	E 100.45, N 21.96	Ⅲ	1980	Japonica	0	1
L017	221	Bangkeqiangeng	Menghai,Xishuangbanna	E 100.45, N 21.96	Ⅲ	1980	Japonica	0	1
L018	271	Shiming	Cangyuan,Lincang	E 99.25, N 23.15	Ⅲ	1980	Indica	1	0
L019	272	Xiangnuo	Cangyuan,Lincang	E 99.25, N 23.15	Ⅲ	1980	Japonica	0	1
L020	274	Eliang	Cangyuan,Lincang	E 99.25, N 23.15	Ⅲ	1980	Indica	1	0
L021	275	Hannuo	Cangyuan,Lincang	E 99.25, N 23.15	Ⅲ	1980	Japonica	0	1
L022	279	Ebinan	Cangyuan,Lincang	E 99.25, N 23.15	Ⅲ	1980	Indica	1	0
L023	290	Honggu	Luoping,Qujing	E 104.31, N 24.88	Ⅰ	1980	Indica	1	0
L024	291	Huanghuixiang	Luoping,Qujing	E 104.31, N 24.88	Ⅰ	1980	Indica	1	0
L025	297	Heigu	Luoping,Qujing	E 104.31, N 24.88	Ⅰ	1980	Japonica	0	1
L026	299	Xiaohuangnuo	Luoping,Qujing	E 104.31, N 24.88	Ⅰ	1980	Japonica	0	1
L027	300	Mazhagu	Luoping,Qujing	E 104.31, N 24.88	Ⅰ	1980	Japonica	0	1
L028	301	Hannuo 1	Luoping,Qujing	E 104.31, N 24.88	Ⅰ	1980	Japonica	0	1
L029	309	Biwusheng	Dayao,Chuxiong	E 101.34, N 25.73	Ⅰ	1980	Indica	1	0
L030	310	Xiaobaimaxian	Dayao,Chuxiong	E 101.34, N 25.73	Ⅰ	1980	Indica	1	0
L031	311	Maxian	Dayao,Chuxiong	E 101.34, N 25.73	Ⅰ	1980	Japonica	0	1
L032	314	Wahuigu	Dayao,Chuxiong	E 101.34, N 25.73	Ⅰ	1980	Japonica	0	1
L033	316	Bolanggu	Dayao,Chuxiong	E 101.34, N 25.73	Ⅰ	1980	Japonica	0	1
L034	317	Chashannuo	Dayao,Chuxiong	E 101.34, N 25.73	Ⅰ	1980	Japonica	0	1
L035	323	Jiandabai	Tengchong,Baoshan	E 98.49, N 25.02	Ⅰ	1980	Indica	1	0
L036	325	Huangbansuo	Tengchong,Baoshan	E 98.49, N 25.02	Ⅰ	1980	Indica	1	0
L037	328	Bajiaonuo	Tengchong,Baoshan	E 98.49, N 25.02	Ⅰ	1980	Indica	1	0
L038	335	Laolaihong	Tengchong,Baoshan	E 98.49, N 25.02	Ⅰ	1980	Japonica	0	1
L039	338	Huangkenuo	Tengchong,Baoshan	E 98.49, N 25.02	Ⅰ	1980	Japonica	0	1
L040	339	Heijunuo	Tengchong,Baoshan	E 98.49, N 25.02	Ⅰ	1980	Indica	1	0
L041	345	Danasuogu	Xinping,Yuxi	E 101.99, N 24.07	Ⅱ	1980	Indica	1	0
L042	347	Lengshuigu	Xinping,Yuxi	E 101.99, N 24.07	Ⅱ	1980	Japonica	0	1
L043	351	Gaogengdasui	Xinping,Yuxi	E 101.99, N 24.07	Ⅱ	1980	Japonica	0	1
L044	352	Huinuo	Xinping,Yuxi	E 101.99, N 24.07	Ⅱ	1980	Japonica	0	1
L045	354	Changmaogu	Xinping,Yuxi	E 101.99, N 24.07	Ⅱ	1980	Japonica	0	1
L046	357	Jinxing 1	Qiaojia,Zhaotong	E 102.93, N 26.91	Ⅳ	1980	Indica	1	0
L047	359	Wujiaozhan	Qiaojia,Zhaotong	E 102.93, N 26.91	Ⅳ	1980	Indica	0.991	0.009
L048	360	Ainuogu	Qiaojia,Zhaotong	E 102.93, N 26.91	Ⅳ	1980	Indica	0.972	0.028
L049	361	Shenglixian	Qiaojia,Zhaotong	E 102.93, N 26.91	Ⅳ	1980	Indica	0.967	0.033
L050	362	Dabaigu	Qiaojia,Zhaotong	E 102.93, N 26.91	Ⅳ	1980	Indica	0.957	0.043
L051	363	Taibeinuo	Qiaojia,Zhaotong	E 102.93, N 26.91	Ⅳ	1980	Japonica	0	1
L052	364	Huangsinuogu	Qiaojia,Zhaotong	E 102.93, N 26.91	Ⅳ	1980	Japonica	0.016	0.984
L053	375	Xiaohongdiao	Lushui,Nujiang	E 98.86, N 25.82	Ⅴ	1980	Indica	0.93	0.07
L054	377	Luxigu	Lushui,Nujiang	E 98.86, N 25.82	Ⅴ	1980	Indica	0.887	0.113
L055	380	Huakehangu	Lushui,Nujiang	E 98.86, N 25.82	Ⅴ	1980	Japonica	0.022	0.978
L056	381	Dadaonuo	Lushui,Nujiang	E 98.86, N 25.82	Ⅴ	1980	Japonica	0.033	0.967
L057	390	Huangpinuo	Lushui,Nujiang	E 98.86, N 25.82	Ⅴ	2007	Japonica	0	1
L058	392	Shilixiang	Lushui,Nujiang	E 98.86, N 25.82	Ⅴ	2007	Indica	1	0
L059	393	Luzubaigu	Lushui,Nujiang	E 98.86, N 25.82	Ⅴ	2007	Indica	1	0
L060	399	Taibei 8	Lushui,Nujiang	E 98.86, N 25.82	Ⅴ	2007	Japonica	0	1
L061	411	Ganbo 4	Menghai,Xishuangbanna	E 100.45, N 21.96	Ⅲ	2007	Indica	1	0
L062	413	Dalisha	Menghai,Xishuangbanna	E 100.45, N 21.96	Ⅲ	2007	Indica	1	0
L063	415	Jiegunuo	Menghai,Xishuangbanna	E 100.45, N 21.96	Ⅲ	2007	Japonica	0	1
L064	417	Shiyuenuo	Menghai,Xishuangbanna	E 100.45, N 21.96	Ⅲ	2007	Indica	1	0
L065	418	Bengexiaohuanggu	Menghai,Xishuangbanna	E 100.45, N 21.96	Ⅲ	2007	Indica	1	0
L066	421	Manpixianghongnuomi	Menghai,Xishuangbanna	E 100.45, N 21.96	Ⅲ	2007	Indica	1	0
L067	422	Nuogu	Yuanyang,Honghe	E 102.84, N 23.22	Ⅱ	2007	Indica	1	0
L068	423	Zinuogu	Yuanyang,Honghe	E 102.84, N 23.22	Ⅱ	2007	Indica	1	0
L069	425	Yuelianggu	Yuanyang,Honghe	E 102.84, N 23.22	Ⅱ	2007	Indica	1	0
L070	426	Zulugu	Yuanyang,Honghe	E 102.84, N 23.22	Ⅱ	2007	Indica	1	0
L071	427	Maiche	Yuanyang,Honghe	E 102.84, N 23.22	Ⅱ	2007	Indica	1	0
L072	464	Yunshuanbai	Tengchong,Baoshan	E 98.49, N 25.02	Ⅰ	2007	Indica	1	0
L073	465	Xiaomizao	Tengchong,Baoshan	E 98.49, N 25.02	Ⅰ	2007	Indica	1	0
L074	466	Huabanggu "Heidagu"	Tengchong,Baoshan	E 98.49, N 25.02	Ⅰ	2007	Japonica	0	1
L075	470	Guanzhangnuo	Tengchong,Baoshan	E 98.49, N 25.02	Ⅰ	2007	Indica	1	0
L076	472	Zinuo"Haobixiang"	Tengchong,Baoshan	E 98.49, N 25.02	Ⅰ	2007	Indica	1	0
L077	474	Nuogu	Tengchong,Baoshan	E 98.49, N 25.02	Ⅰ	2007	Japonica	0	1
L078	490	Laoxianggu	Lushui,Nujiang	E 98.86, N 25.82	Ⅴ	2007	Indica	1	0
L079	495	Heigu	Menghai,Xishuangbanna	E 100.45, N 21.96	Ⅲ	2007	Japonica	0	1
L080	496	Qingkouzinuo	Yuanyang,Honghe	E 102.84, N 23.22	Ⅱ	2007	Indica	1	0
L081	508	Xiaobaigu	Dayao,Chuxiong	E 101.34, N 25.73	Ⅰ	2007	Indica	1	0
L082	509	Wenyilaxiaobaigu	Dayao,Chuxiong	E 101.34, N 25.73	Ⅰ	2007	Indica	1	0
L083	510	Honggu	Dayao,Chuxiong	E 101.34, N 25.73	Ⅰ	2007	Indica	1	0
L084	511	Guichao 2	Dayao,Chuxiong	E 101.34, N 25.73	Ⅰ	2007	Indica	1	0
L085	512	Baihebolanggu	Dayao,Chuxiong	E 101.34, N 25.73	Ⅰ	2007	Japonica	0	1
L086	513	Baihexiaomagu	Dayao,Chuxiong	E 101.34, N 25.73	Ⅰ	2007	Japonica	0	1
L087	514	Eguo	Cangyuan,Lincang	E 99.25, N 23.15	Ⅲ	2007	Indica	1	0
L088	523	Changmaogu	Cangyuan,Lincang	E 99.25, N 23.15	Ⅲ	2007	Japonica	0	1
L089	525	Dabaigu	Cangyuan,Lincang	E 99.25, N 23.15	Ⅲ	2007	Indica	0.998	0.002
L090	526	Huangkenuo	Cangyuan,Lincang	E 99.25, N 23.15	Ⅲ	2007	Japonica	0	1
L091	527	Haoanlai	Cangyuan,Lincang	E 99.25, N 23.15	Ⅲ	2007	Indica	0.994	0.006
L092	569	Nuogu	Qiaojia,Zhaotong	E 102.93, N 26.91	Ⅳ	2007	Indica	0.992	0.008
L093	570	Honggu	Qiaojia,Zhaotong	E 102.93, N 26.91	Ⅳ	2007	Indica	0.985	0.015
L094	571	Diaogu	Qiaojia,Zhaotong	E 102.93, N 26.91	Ⅳ	2007	Indica	0.981	0.019
L095	572	Honghexi	Qiaojia,Zhaotong	E 102.93, N 26.91	Ⅳ	2007	Indica	0.979	0.021
L096	573	Baigu	Qiaojia,Zhaotong	E 102.93, N 26.91	Ⅳ	2007	Indica	0.976	0.024
L097	628	Nuomi	Xinping,Yuxi	E 101.99, N 24.07	Ⅱ	2007	Indica	0.975	0.025
L098	635	Yidalinuo	Xinping,Yuxi	E 101.99, N 24.07	Ⅱ	2007	Indica	0.972	0.028
L099	636	Hongguyangjie	Xinping,Yuxi	E 101.99, N 24.07	Ⅱ	2007	Indica	0.965	0.035
L100	638	Jiegunuo	Xinping,Yuxi	E 101.99, N 24.07	Ⅱ	2007	Indica	0.963	0.037
L101	640	Nuogu	Xinping,Yuxi	E 101.99, N 24.07	Ⅱ	2007	Japonica	0	1
L102	643	Xiaohuangnuo	Luoping,Qujing	E 104.31, N 24.88	Ⅰ	2007	Indica	0.962	0.038
L103	644	Dahuangnuo	Luoping,Qujing	E 104.31, N 24.88	Ⅰ	2007	Japonica	0	1
L104	645	Bainuogu	Luoping,Qujing	E 104.31, N 24.88	Ⅰ	2007	Japonica	0	1
L105	646	Shuainuo	Luoping,Qujing	E 104.31, N 24.88	Ⅰ	2007	Indica	0.948	0.052
L106	648	Erbainuo	Luoping,Qujing	E 104.31, N 24.88	Ⅰ	2007	Japonica	0	1
L107	649	Dabaonuo	Luoping,Qujing	E 104.31, N 24.88	Ⅰ	2007	Japonica	0	1
L108	650	Beizinuo	Luoping,Qujing	E 104.31, N 24.88	Ⅰ	2007	Japonica	0.012	0.988

## Sheet: Table S2
Table S2 Summary of SSR markers and primer sequences.
Name	Forward primer	Reverse primer	Chr.No.	Genetic distance (cM)
RM220	ggaaggtaactgtttccaac	gaaatgcttcccacatgtct	1	28.4
RM575	caatttccataggctgcatg	gcttgggttagcgacgac	1	51
RM579	tccgagtggttatgcaaatg	aattgtgtccaatgggctgt	1	61.3
RM488	cagctagggttttgaggctg	tagcaacaaccagcgtatgc	1	102.3
RM521	ttcccttattcctgctctcc	gggatttgcagtgagctagc	2	58.4
RM424	tttgtggctcaccagttgag	tggcgcattcatgtcatc	2	66
RM525	ggcccgtccaagaaatattg	cggtgagacagaatccttacg	2	143.7
RM250	ggttcaaaccaagctgatca	gatgaaggccttccacgcag	2	170.1
RM251	gaatggcaatggcgctag	atgcggttcaagattcgatc	3	79.1
RM282	ctgtgtcgaaaggctgcac	cagtcctgtgttgcagcaag	3	100.6
RM16	cgctagggcagcatctaaa	aacacagcaggtacgcgc	3	131.5
RM504	tctataatgtagcccccccc	tttcaggggcttctaccaac	3	158.6
RM551	agcccagactagcatgattg	gaaggcgagaaggatcacag	4	8.5
RM471	acgcacaagcagatgatgag	gggagaagacgaatgtttgc	4	53.8
RM349	ttgccattcgcgtggaggcg	gtccatcatccctatggtcg	4	146.8
RM280	acacgatccactttgcgc	tgtgtcttgagcagccagg	4	152.3
RM13	tccaacatggcaagagagag	ggtggcattcgattccag	5	28.6
RM593	tcccgtatgtaacgtgcca	gacaagagaacatcgctagg	5	31.4
RM289	ttccatggcacacaagcc	ctgtgcacgaacttccaaag	5	56.7
RM26	gagtcgacgagcggcaga	ctgcgagcgacggtaaca	5	118.8
RM508	ggatagatcatgtgtggggg	acccgtgaaccacaaagaac	6	0
RM586	acctcgcgttattaggtaccc	gagatacgccaacgagatacc	6	7.4
RM584	agaaagtggatcaggaaggc	gatcctgcaggtaaccacac	6	26.2
RM461	gagaccggagagacaactgc	tgatgcggtttgactgctac	6	139.9
RM11	tctcctcttcccccgatc	atagcgggcgaggcttag	7	47
RM560	gcaggaggaacagaatcagc	agcccgtgatacggtgatag	7	54.2
RM10	ttgtcaagaggaggcatcg	cagaatgggaaatgggtcc	7	63.5
RM18	ttccctctcatgagctccat	gagtgcctggcgctgtac	7	90.4
RM38	acgagctctcgatcagccta	tcggtctccatgtcccac	8	28
RM547	taggttggcagaccttttcg	gtcaagatcatcctcgtagcg	8	58.1
RM331	gaaccagaggacaaaaatgc	catcatacatttgcagccag	8	69
RM80	ttgaaggcgctgaaggag	catcaacctcgtcttcaccg	8	97
RM219	cgtcggatgatgtaaagcct	catatcggcattcgcctg	9	11.7
RM409	ccgtctcttgctagggattc	ggggtgttttgctttctctg	9	45.6
RM257	cagttccgagcaagagtactc	ggatcggacgtggcatatg	9	66.1
RM160	agctagcagctatagcttagctggagatcg	tctcatcgccatgcgaggcctc	9	82.4
RM311	tggtagtataggtactaaacat	tcctatacacatacaaacatac	10	25.2
RM258	tgctgtatgtagctcgcacc	tggcctttaaagctgtcgc	10	70.8
RM228	ctggccattagtccttgg	gcttgcggctctgcttac	10	96.3
RM496	gacatgcgaacaacgacatc	gctgcggcgctgttatac	10	113
RM167	gatccagcgtgaggaacacgt	agtccgaccacaaggtgcgttgtc	11	37.5
RM536	tctctcctcttgtttggctc	acacaccaacacgaccacac	11	42
RM209	atatgagttgctgtcgtgcg	caacttgcatcctcccctcc	11	84.7
RM144	tgccctggcgcaaatttgatcc	gctagaggagatcagatggtagtgcatg	11	123.2
RM20	atcttgtccctgcaggtcat	gaaacagaggcacatttcattg	12	3.2
RM453	cgcatctctctcccttatcg	ctctcctcctcgttgtcgtc	12	28.2
RM309	gtagatcacgcacctttctgg	agaaggcctccggtgaag	12	74.5
RM17	tgccctgttattttcttctctc	ggtgatcctttcccatttca	12	107.4

## Sheet: Table S3
Table S3 Summary of mapping, mean depth and coverage for each accession.
No.	ID	Raw bases (bp)	Clean bases (bp)	Sequencing depth	Coverage 1X(%)	Mapping rate (%)	Proportion of Q20 (%)	Proportion of Q30 (%)
L001	69	2326162750	2314531936	6.16	84.55	95.78	92.52	85.81
L002	73	2504490750	2475939555	6.67	92.08	97.96	93.73	88.32
L003	76	2364080500	2325545988	6.18	84.64	96.24	92.73	86.5
L004	102	2408398750	2382388044	6.4	93.35	98.4	93.08	87.01
L005	104	2156632500	2138085461	5.86	90.72	98.04	94.1	88.89
L006	134	2580808750	2521450149	6.73	93.87	98.34	93.99	88.75
L007	135	2348088000	2322259032	6.23	84.96	96.27	92.92	86.66
L008	136	3229993500	3202861555	8.55	94.62	98.57	94.37	89.34
L009	138	3444477250	3378343287	8.43	87.67	96.41	91.82	85.02
L010	142	2915658500	2887376613	7.79	85.95	96.86	94.02	88.79
L011	144	3982368000	3946128451	10.43	87.19	96.59	93.87	88.48
L012	145	2554105250	2512728745	6.5	85.03	93.65	92.12	85.42
L013	153	2925788250	2900333892	7.6	88.21	96.78	94.03	88.78
L014	214	2326387750	2278929440	6.05	84.61	95.88	91.75	84.8
L015	217	2340445000	2281465786	6.06	92	97.15	92.49	86.21
L016	220	2621331000	2569428646	6.86	91.79	97.88	92.56	86.26
L017	221	2508153000	2451970373	6.51	91.97	97.5	92.61	86.45
L018	271	2480008750	2429912573	6.51	85.1	96.51	92.13	85.57
L019	272	2043484250	2001592823	5.44	90.69	97.89	92.92	86.92
L020	274	2301668000	2257245808	6.12	85.78	96.93	92.84	86.69
L021	275	3014700250	2985457658	8.01	93.07	98.34	94.01	88.7
L022	279	2771026000	2725858276	7.27	85.82	96.58	93.17	87.18
L023	290	2842071250	2814503159	7.58	85.73	96.69	93.98	88.73
L024	291	2720221750	2662825071	7.11	85.64	96.52	93.01	87.03
L025	297	2869044750	2820270989	7.42	93.97	98.2	92.35	85.86
L026	299	2466093500	2393097132	6.36	94.31	97.99	91.61	85
L027	300	2584302250	2546571437	6.65	95.92	98.46	93.8	88.39
L028	301	2634048750	2596381853	6.84	94.49	97.62	93.18	87.37
L029	309	4012533750	3970402146	10.47	87.34	96.78	93.03	87.08
L030	310	2462513250	2437395615	6.62	85.37	96.95	94.06	88.81
L031	311	2463015750	2433705863	6.55	93.16	98.44	93.78	88.35
L032	314	2175980750	2153350550	5.84	92.78	98.51	93.93	88.55
L033	316	2547385000	2502041547	6.61	93.34	97.82	92.45	86.16
L034	317	2594613750	2553878314	6.82	92.55	98.06	91.53	84.54
L035	323	2192900000	2157813600	5.88	83.27	96.34	92.38	86.07
L036	325	2610414750	2580656022	6.96	85.82	96.94	93.75	88.3
L037	328	2134581750	2110034060	5.71	84.11	96.45	92.76	86.37
L038	335	2753196500	2719882822	7.21	94.41	98.25	93.36	87.66
L039	338	2269694500	2259253905	5.96	92.78	96.87	92.77	86.14
L040	339	2877911750	2854025082	7.58	86.11	96.4	92.24	85.33
L041	345	2929883000	2892966474	7.7	85.96	96.81	92.36	85.88
L042	347	2750346500	2712391718	7.21	93.93	98.54	92.67	86.35
L043	351	2749396000	2696332657	7.07	96.84	98.9	92.53	86.32
L044	352	2645879500	2608043423	6.85	93.56	97.75	92.61	86.35
L045	354	3010273000	2961506577	7.88	93.18	97.92	93.76	88.28
L046	357	2855381500	2814835083	7.26	86.13	93.79	92.87	86.72
L047	359	2514981500	2447579996	6.56	84.89	96.21	91.32	84.16
L048	360	3441433250	3384305458	8.93	86.95	96.72	92.89	86.69
L049	361	2982134750	2935911661	7.79	86.25	96.71	92.92	86.85
L050	362	2446251000	2399527606	6.46	84.88	96.55	91.99	85.39
L051	363	2620816500	2579407599	6.79	93.6	98.11	92.54	86.35
L052	364	3234391750	3179407090	8.31	94.95	98.53	92.97	86.9
L053	375	2391479500	2365651521	6.4	84.8	96.74	92.6	86.38
L054	377	3230480000	3141318752	8.28	86.52	95.71	93.97	88.69
L055	380	2580661750	2541951824	6.86	92.42	98.26	93.19	87.29
L056	381	2124851750	2101053410	5.7	92.5	98.42	93.6	88.05
L057	390	2703054500	2660075933	6.99	93.53	98.04	92.47	86.11
L058	392	2111594500	2075697394	5.71	83.52	96.87	92.81	86.75
L059	393	2598446000	2564146513	6.92	85.1	96.79	92.49	86.24
L060	399	2399156000	2365567816	6.16	96.36	98.29	92.58	86.35
L061	411	2457497500	2426041532	6.55	84.9	96.51	92.6	86.38
L062	413	2133318250	2100891813	5.7	83.69	96.37	92.66	86.47
L063	415	2170363000	2144752717	5.76	91.87	97.98	92.36	85.95
L064	417	2787515250	2753228812	7.27	86.09	96.47	92.73	86.51
L065	418	3224640250	3180785143	8.42	86.84	96.67	93.12	87.19
L066	421	2259096500	2252771030	6.17	83.6	96.45	92	84.62
L067	422	2832470750	2814626184	7.52	85.71	96.67	92.44	85.63
L068	423	2713064750	2674267924	7.11	85.32	96.55	92.34	85.8
L069	425	2859550500	2810366231	7.55	86.02	96.94	93.48	87.89
L070	426	2938398000	2916360015	7.78	85.6	96.38	91.92	84.73
L071	427	2407217250	2369664661	6.46	84.52	96.76	93.31	87.63
L072	464	3015541000	2993829105	7.89	86.12	96.59	91.84	84.69
L073	465	2268820250	2231157834	6.09	84.8	96.81	93.26	87.48
L074	466	2796767500	2780546249	7.36	92.61	97.88	92.34	85.35
L075	470	2213448750	2184895261	5.97	84.17	96.75	92.43	86.15
L076	472	2519999750	2492279753	6.79	84.73	96.77	93.25	87.49
L077	474	2513160750	2462394903	6.58	94.81	98.86	93	87.06
L078	490	2698081500	2657340469	7.14	85.88	96.74	93.35	87.63
L079	495	3451763500	3401022577	9.03	93.1	97.94	92.93	86.89
L080	496	2328103750	2288758797	6.18	84.68	96.15	92.64	86.34
L081	508	2745257500	2704078638	7.19	86.1	96.26	92.95	86.89
L082	509	2688949750	2640010865	7.13	85.8	96.94	93.28	87.52
L083	510	2782886750	2741143449	7.39	85.79	96.95	93.11	87.27
L084	511	4518003250	4432612989	11.61	87.74	96.91	92.71	86.52
L085	512	2528069750	2499502562	6.71	92.85	98.21	92.85	86.62
L086	513	2868041500	2825307682	7.55	93.91	98.61	93.9	88.61
L087	514	2919653250	2867391457	7.64	86.25	96.73	93.26	87.54
L088	523	2696911000	2653760424	7.08	93.11	98.23	92.99	87.08
L089	525	2227893250	2182444228	5.97	84.13	96.76	93.14	87.29
L090	526	2088678000	2062569525	5.6	91.93	98.28	93.49	87.89
L091	527	2830617500	2787025991	7.38	86.17	96.64	92.44	86.05
L092	569	2861340750	2817848371	7.55	86.01	96.83	92.81	86.66
L093	570	2501542250	2466270504	6.56	85.11	95.72	92.55	86.3
L094	571	2337562500	2303200331	6.29	84.02	96.85	91.16	83.88
L095	572	2676507250	2624047708	7.01	85.82	96.7	91.76	84.92
L096	573	2109039250	2067069369	5.58	84.17	95.8	91.42	84.34
L097	628	2837665000	2801910421	7.45	85.78	96.65	91.59	84.65
L098	635	2051442750	2019645387	5.55	82.95	96.68	91.13	84
L099	636	2053150750	2020710968	5.57	83.09	96.82	90.98	84
L100	638	3366571750	3323479632	8.78	86.89	96.73	91.61	84.63
L101	640	2357913750	2329618785	6.23	95.3	98.9	92.32	86
L102	643	2397563000	2371429563	6.49	84.17	96.72	92.31	85.67
L103	644	2782082000	2750644473	7.27	94.54	98.1	92.64	86.47
L104	645	2022974000	2001935070	5.44	92.35	98.17	93.37	87.71
L105	646	2206237500	2177997660	5.94	84.4	96.77	92.77	86.74
L106	648	2278817000	2252154841	6.05	93.76	98.47	92.77	86.65
L107	649	2094707250	2073969648	5.6	92.85	98.24	93.31	87.61
L108	650	2672776750	2638297930	6.97	93.8	98.06	92.51	86.26

## Sheet: Table S4
Table S4 The functional annotation statistics of SNPs in rice landraces by ANNOVAR.
Group	Exonic					Intronic	Splicing	Upstream	Downstream	upstream/downstream	Intergenic	ts	tv	ts/tv	Total
	Stop gain	Stop loss	Synonymous	Non-synonymous	Nonsyn/Syn
Total	1750	374	76764	92162	1.2	258102	363	195759	178745	31980	1935246	1976830	794415	2.49	2771245
Rice landraces (in 1980)	1582	366	71628	85527	1.19	239587	326	182463	166469	29725	1806707	1845340	739040	2.5	2584380
Indica	1261	339	62095	72454	1.17	207221	264	157984	144230	25829	1541735	1582495	630917	2.51	2213412
Japonica	744	214	36750	43941	1.2	116786	152	91876	81294	14829	923963	934529	376020	2.49	1310549
Rice landraces (in 2007)	1528	360	70594	83151	1.18	236710	309	179633	163965	29292	1772234	1811934	725842	2.5	2537776
Indica	1302	339	63677	73942	1.16	213338	274	162162	147833	26517	1585485	1626428	648441	2.51	2274869
Japonica	586	191	30846	36243	1.17	91547	111	73668	63862	11688	741821	749786	300777	2.49	1050563

## Sheet: Table S5
Table S5 The functional annotation statistics of indels in rice landraces by ANNOVAR.
Group	Exonic						Intronic	Splicing	Upstream	Downstream	Upstream/Downstream	Intergenic	Insertion	Deletion	Total
	Stop gain	Stop loss	Frameshift	Frameshift	Non-frameshift	Non-frameshift
			deletion	insertion	deletion	insertion
All	78	36	2175	1755	2702	2254	49682	115	45427	36612	7693	283591	204215	227959	432174
Rice landraces (in 1980)	70	35	2007	1650	2522	2146	47590	108	43616	34936	7328	271385	196749	216697	413446
Indica	52	31	1682	1424	2064	1873	42202	97	38595	30849	6563	237903	174665	188718	363383
Japonica	34	16	1056	955	1627	1191	26476	60	25572	19493	4135	157523	113206	124969	238175
Rice landraces (in 2007)	65	34	1933	1608	2460	2112	47087	108	43074	34502	7281	268079	194935	213460	408395
Indica	55	31	1716	1456	2156	1914	42907	95	39245	31393	6694	242477	177348	192839	370187
Japonica	23	13	866	798	1318	1024	22232	48	21772	16244	3545	133269	95850	105333	201183

## Sheet: Table S6
Table S6 Distributions of SNP counts in the different delta allele frequency bins for genic and intergenic regions in indica.
All			Genic regions					Intergenic regions
⊿AF bina	Observed		Observed	Expectedb	Pc	Mb		Observed	Expectedb	Pc	Mb
0-0.05	1512402		235281	235852	0.24	0		1277121	1276550	0.613	0
0.05-0.10	532196		80956	82994	1.52e-12	0		451240	449202	0.00236	0
0.10-0.15	221256		34806	34504	0.104	0		186450	186752	0.484	0
0.15-0.20	83058		14290	12953	6.9e-32	0.1		68768	70105	4.39e-07	0
0.20-0.25	34508		5918	5381	2.57e-13	0.1		28590	29127	0.00166	0
0.25-0.30	15621		2845	2436	1.17e-16	0.2		12776	13185	0.000368	0
0.30-0.35	4998		837	779	0.0391	0.1		4161	4219	0.375	0
0.35-0.40	2331		395	364	0.0986	0.1		1936	1967	0.478	0
≥0.40	2735		361	427	0.00653	-0.2		2374	2308	0.173	0
a Binned delta allele frequencies for the contrast rice landraces collected in 1980 vs. 2007. Rice landraces reference allele frequencies
(RAF1980 and RAF2007) and ΔAF were calculated as: ΔAF =abs (RAF1980- RAF2007).
b The expected number of SNPs of each category in each bin was calculated as p(category) X n(binX), where p(category) is the proportion
of a specific SNP category (Genic region or intergenic region) in the entire genome and n(binX) is the total number of SNPs in a given bin.
M-values were then calculated as the log2 fold change of the observed SNP count vs. the expected SNP count.
c Statistical significance of deviations from expected values were tested with a standardχ2 - analysis (d.f.=1).

## Sheet: Table S7
Table S7 Distributions of SNP counts in the different delta allele frequency bins for genic and intergenic regions in japonica.
All			Genic regions					Intergenic regions
⊿AF bina	Observed		Observed	Expectedb	Pc	Mb		Observed	Expectedb	Pc	Mb
0-0.05	816801		122866	124315	3.97e-05	0		693935	692486	0.0817	0
0.05-0.10	297869		44942	45335	0.065	0		252927	252534	0.434	0
0.10-0.15	137227		21371	20886	0.000782	0		115856	116341	0.155	0
0.15-0.20	102727		15170	15635	0.000202	0		87557	87092	0.115	0
0.20-0.25	61673		9527	9386	0.147	0		52146	52287	0.539	0
0.25-0.30	34295		5951	5220	4.34e-24	0.2		28344	29075	1.79e-05	0
0.30-0.35	13575		2678	2066	2.6e-41	0.4		10897	11509	1.17e-08	-0.1
0.35-0.40	4173		864	635	1.07e-19	0.4		3309	3538	0.000119	-0.1
≥0.40	1437		327	219	2.43e-13	0.6		1110	1218	0.00192	-0.1
a Binned delta allele frequencies for the contrast rice landraces collected in 1980 vs. 2007. Rice landraces reference allele frequencies
(RAF1980 and RAF2007) and ΔAF were calculated as: ΔAF =abs (RAF1980- RAF2007).
b The expected number of SNPs of each category in each bin was calculated as p(category) X n(binX), where p(category) is the proportion
of a specific SNP category (Genic region or intergenic region) in the entire genome and n(binX) is the total number of SNPs in a given bin.
M-values were then calculated as the log2 fold change of the observed SNP count vs. the expected SNP count.
c Statistical significance of deviations from expected values were tested with a standardχ2 - analysis (d.f.=1).

## Sheet: Table S8
Table S8 Putative selective-sweep regions in indica based on both methods.
Chr	Start	End	log2 (θπ 1980/θπ 2007)	ZFST	Candidate gene	Annotation
1	1194001	1204000	1.20725	2.02361	Os01g0121300	Conserved hypothetical protein.
					Os01g0121400	Hypothetical protein.
1	2822001	2851000	1.51799	2.2575	Os01g0152500	Hypothetical conserved gene.
					Os01g0152600	Protein kinase, catalytic domain domain containing protein.
					Os01g0152687	Serine-threonine/tyrosine-protein kinase domain containing protein.
					Os01g0152700	Similar to Histone H2B (CaH2B).
					Os01g0152800	Protein kinase, core domain containing protein.
					Os01g0152900	Similar to Histone H2B.1.
					Os01g0152950	Cyclin-like F-box domain containing protein.
					Os01g0152951	Hypothetical conserved gene.
1	2852001	2889000	1.27222	2.06056	Os01g0153000	Protein kinase, catalytic domain domain containing protein.
					Os01g0153050	Hypothetical protein.
					Os01g0153100	Similar to Histone H2B-3 (Fragment).
					Os01g0153150	Hypothetical conserved gene.
					Os01g0153200	Hypothetical conserved gene.
					Os01g0153250	Hypothetical conserved gene.
					Os01g0153275	Hypothetical protein.
					Os01g0153300	Similar to Histone H2B.1.
					Os01g0153400	Similar to tRNA synthetase class II (D, K and N) family protein.
					Os01g0153500	Protein of unknown function DUF674 domain containing protein.
					Os01g0153550	Hypothetical protein.
					Os01g0153600	Protein of unknown function DUF674 domain containing protein.
1	2891001	2905000	1.28279	2.20833	Os01g0153700	Conserved hypothetical protein.
					Os01g0153800	Similar to gibberellin receptor GID1L2.
					Os01g0153900	Hypothetical conserved gene.
					Os01g0153950	Protein of unknown function DUF674 domain containing protein.
					Os01g0154000	Conserved hypothetical protein.
1	4033001	4043000	1.32464	3.22309	Os01g0177900	ATP-binding cassette transporter, Cuticle formation, Defense response
1	4088001	4123000	2.66489	3.5816	Os01g0178700	Similar to Protein binding protein.
					Os01g0178850	Similar to predicted protein.
					Os01g0178900	Similar to Symbiosis-related disease resistance protein (Fragment).
					Os01g0179000	Transferase family protein.
					Os01g0179200	Syntaxin, N-terminal domain containing protein.
1	8004001	8014000	1.37397	2.46534	Os01g0245000	Conserved hypothetical protein.
1	38731001	38780000	1.42306	3.35576	Os01g0890600	Protein kinase, catalytic domain domain containing protein.
					Os01g0890900	Hypothetical conserved gene.
					Os01g0890950	Hypothetical protein.
					Os01g0891000	Glycoside hydrolase, family 20 protein.
					Os01g0891033	Hypothetical protein.
					Os01g0891066	Hypothetical protein.
					Os01g0891100	Similar to Polygalacturonase.
					Os01g0891300	Similar to Allyl alcohol dehydrogenase.
					Os01g0891350	Hypothetical protein.
					Os01g0891400	S1, RNA binding domain containing protein.
					Os01g0891601	Leucine-rich repeat, N-terminal domain containing protein.
					Os01g0891700	Leucine-rich repeat, N-terminal domain containing protein.
1	38783001	38796000	1.05603	2.62305	Os01g0892300	Leucine-rich repeat, plant specific containing protein.
1	39019001	39035000	1.52194	2.54896	Os01g0897800	Rad21/Rec8 like protein, C-terminal domain containing protein.
1	39036001	39134000	1.78033	2.54045	Os01g0898300	Mitochondrial protein, Root development and iron homeostasis
					Os01g0898400	Conserved hypothetical protein.
					Os01g0898500	Similar to Patatin (Fragment).
					Os01g0898600	Conserved hypothetical protein.
					Os01g0898800	Protein of unknown function DUF1685 domain containing protein.
					Os01g0898900	Nucleotide-sugar transporter family protein.
					Os01g0899000	Similar to Pti1 kinase-like protein.
					Os01g0899100	Hypothetical conserved gene.
					Os01g0899200	Similar to dehydration-responsive family protein.
					Os01g0899275	Similar to ATP synthase F0 subunit 9.
					Os01g0899350	Similar to ATP synthase F0 subunit 9.
					Os01g0899387	Conserved hypothetical protein.
					Os01g0899425	Similar to ribulose 1, 5-bisphosphate carboxylase/oxygenase large subunit.
					Os01g0899500	Hypothetical conserved gene.
1	39166001	39180000	1.36987	2.33638	Os01g0900400	Putative triacylglycerol (TAG) lipase, Phospholipase A1, Specification of empty-glume identity, Regulation of spikelet development, Endogenous jasmonic acid (JA) biosynthesis
1	42183001	42193000	1.03962	2.83204	Os01g0957100	Protein kinase, core domain containing protein.
					Os01g0957200	Protein of unknown function DUF3411 domain containing protein.
					Os02g0129800	Conserved hypothetical protein.
2	1557001	1567000	1.04187	3.42207	Os02g0129900	Similar to hydrolase, acting on ester bonds.
					Os02g0130000	Similar to SWIb domain-containing protein (Fragment).
					Os02g0130100	SNO glutamine amidotransferase family protein.
2	1571001	1593000	1.49938	3.27813	Os02g0130200	Pectin lyase fold/virulence factor domain containing protein.
					Os02g0130300	Hypothetical conserved gene.
					Os02g0541150	Hypothetical protein.
2	20110001	20120000	1.2851	2.00887	Os02g0541325	Similar to Serine decarboxylase.
					Os02g0541500	Similar to predicted protein.
2	20951001	20988000	1.35616	2.26143	Os02g0541325	Similar to Serine decarboxylase.
					Os02g0541500	Similar to predicted protein.
					Os02g0554800	Conserved hypothetical protein.
					Os02g0554900	Similar to Protein disulfide isomerase (Fragment).
					Os02g0555000	Protein of unknown function, ATP binding family protein.
					Os02g0555100	Pentatricopeptide repeat domain containing protein.
					Os02g0555200	Conserved hypothetical protein.
					Os02g0555300	No apical meristem (NAM) protein domain containing protein.
2	20990001	21052000	2.92802	2.41976	Os02g0555600	Amino acid-binding ACT domain containing protein.
					Os02g0555650	Hypothetical protein.
					Os02g0555700	Similar to Chaperone protein dnaJ 10 (AtJ10) (AtDjC10).
					Os02g0555832	Hypothetical gene.
					Os02g0555900	Similar to H0315A08.7 protein.
					Os02g0556000	Similar to cDNA clone:J013112C08, full insert sequence.
					Os02g0556050	Hypothetical protein.
					Os02g0556100	NAD(P)-binding domain containing protein.
					Os02g0556300	Hypothetical protein.
					Os02g0556400	tRNA guanosine-2'-O-methyltransferase, TRM11 domain containing protein.
					Os02g0556600	Similar to Pherophorin-dz1 protein precursor.
2	21053001	21109000	2.74117	4.18791	Os02g0555600	Amino acid-binding ACT domain containing protein.
					Os02g0555650	Hypothetical protein.
					Os02g0555700	Similar to Chaperone protein dnaJ 10 (AtJ10) (AtDjC10).
					Os02g0555832	Hypothetical gene.
					Os02g0555900	Similar to H0315A08.7 protein.
					Os02g0556000	Similar to cDNA clone:J013112C08, full insert sequence.
					Os02g0556050	Hypothetical protein.
					Os02g0556100	NAD(P)-binding domain containing protein.
					Os02g0556300	Hypothetical protein.
					Os02g0556400	tRNA guanosine-2'-O-methyltransferase, TRM11 domain containing protein.
					Os02g0556600	Similar to Pherophorin-dz1 protein precursor.
					Os02g0556700	T-complex 11 family protein.
					Os02g0556800	Similar to proline-rich family protein.
					Os02g0556900	Similar to H0525C06.6 protein.
					Os02g0557000	CARP motif domain containing protein.
					Os02g0557100	AIG1 domain containing protein.
					Os02g0557200	Similar to Auxin response factor 1.
					Os02g0557300	Similar to RING-H2 finger protein ATL1G.
2	22285001	22295000	1.05526	1.96858
2	22490001	22500000	1.13645	2.03586	Os02g0583300	Similar to OSIGBa0132O24.3 protein.
					Os02g0583500	Transposase, Ptta/En/Spm, plant domain containing protein.
2	22523001	22565000	1.12126	2.67741	Os02g0584200	Conserved hypothetical protein.
					Os02g0584300	Conserved hypothetical protein.
					Os02g0584700	Heavy metal transport/detoxification protein domain containing protein.
					Os02g0584800	Heavy metal transport/detoxification protein domain containing protein.
					Os02g0584900	Conserved hypothetical protein.
					Os02g0585100	Similar to ATFP4.
					Os02g0585200	Heavy metal transport/detoxification protein domain containing protein.
2	22588001	22612000	1.24043	2.41609	Os02g0586400	Similar to Small GTP-binding protein.
					Os02g0586500	Similar to OSIGBa0124N08.5 protein.
					Os02g0586600	Conserved hypothetical protein.
					Os02g0586700	Conserved hypothetical protein.
2	22617001	22628000	1.04233	2.14636	Os02g0586800	Tetratricopeptide-like helical domain containing protein.
					Os02g0586900	Hypothetical conserved gene.
					Os02g0587000	Similar to Glycine rich protein (Fragment).
2	32368001	32408000	1.16106	2.40093	Os02g0768400	Hypothetical gene.
					Os02g0768600	Similar to Chloroplast inorganic pyrophosphatase (EC 3.6.1.1).
					Os02g0768700	Protein of unknown function DUF573 domain containing protein.
					Os02g0768750	Hypothetical conserved gene.
					Os02g0768800	Similar to predicted protein.
2	32416001	32442000	1.17166	2.3876	Os02g0769100	Auxin responsive SAUR protein family protein.
					Os02g0769200	Similar to erwinia induced protein 1.
3	6076001	6187000	1.95535	4.91802	Os03g0215700	Myosin II heavy chain-like family protein.
					Os03g0215800	Pyridoxal phosphate-dependent enzyme, beta subunit domain containing protein.
					Os03g0215900	Similar to 67kD chloroplastic RNA-binding protein, P67.
					Os03g0216000	Similar to Zinc-finger protein KNUCKLES.
					Os03g0216300	Pentatricopeptide repeat domain containing protein.
					Os03g0216400	Pentatricopeptide repeat domain containing protein.
					Os03g0216500	Conserved hypothetical protein.
					Os03g0216600	Similar to Alpha-glucosidase (EC 3.2.1.20).
					Os03g0216700	Citrate transporter, Efficient translocation of Fe
					Os03g0216733	Hypothetical protein.
					Os03g0216766	Hypothetical gene.
					Os03g0216800	Similar to Polygalacturonase B (Fragment).
					Os03g0216900	Prefoldin domain containing protein.
					Os03g0217000	Similar to Inhibin beta B chain precursor (Activin beta-B chain).
					Os03g0217200	Cyclin-like F-box domain containing protein.
					Os03g0217400	Conserved hypothetical protein.
3	6203001	6279000	1.69807	3.99301	Os03g0217900	Hypothetical protein.
					Os03g0218100	Sec63 domain domain containing protein.
					Os03g0218200	Similar to F-box domain containing protein, expressed.
					Os03g0218300	Conserved hypothetical protein.
					Os03g0218400	Similar to Hexose transporter.
					Os03g0218500	Similar to 70kD heat shock protein.
					Os03g0219100	Cellular retinaldehyde-binding/triple function, C-terminal domain containing protein.
					Os03g0219200	Similar to Superoxide dismutase (EC 1.15.1.1).
					Os03g0219300	Similar to Tubulin alpha-2 chain (Alpha-2 tubulin).
3	6452001	6528000	1.63913	3.88736	Os03g0223200	Similar to Cinnamyl alcohol dehydrogenase.
					Os03g0223301	Hypothetical gene.
					Os03g0223400	Cytosolic glutamine synthetase, Ammonium assimilation
					Os03g0223700	Armadillo-like helical domain containing protein.
					Os03g0223800	Hypothetical conserved gene.
					Os03g0223900	UDP-3-O-acyl N-acetylglucosamine deacetylase domain containing protein.
					Os03g0224200	B-type response regulator, Cytokinin signaling
					Os03g0224300	HAD-superfamily hydrolase subfamily IIB protein.
3	6531001	6618000	1.81437	4.16053	Os03g0224700	Similar to HSP protein (Fragment).
					Os03g0225100	Mitogen-activated protein kinase (MAPK) kinase, Disease resistance, Drought tolerance
					Os03g0225150	Hypothetical protein.
					Os03g0225200	Cyclin, A/B/D/E domain containing protein.
					Os03g0225300	Pentatricopeptide repeat domain containing protein.
					Os03g0225500	Nucleoporin, Common symbiosis signaling (SYM) pathway
					Os03g0225600	Conserved oligomeric complex COG6 family protein.
					Os03g0225700	Wall-associated kinase, Biotic stress response
					Os03g0225900	Allene oxide synthase (CYP74A2), Biosynthesis of jasmonic acid (JA)
3	6624001	6634000	1.32245	3.34743	Os03g0226200	Non-symbiotic hemoglobin 2 (rHb2) (ORYsa GLB1b).
					Os03g0226300	Similar to Pto kinase interactor 1.
3	6635001	6648000	1.27183	3.7311	Os03g0226400	Manganese transporter, Cation diffusion facilitator (CDF) family member, Mn tolerance
					Os03g0226501	Hypothetical protein.
3	12485001	12572000	2.72402	3.32632	Os03g0336700	PAP/25A core domain containing protein.
					Os03g0336900	Similar to Uncharacterized plant-specific domain TIGR01568 family protein, expressed.
					Os03g0337000	Conserved hypothetical protein.
					Os03g0337200	Hypothetical protein.
					Os03g0337500	Similar to Potassium transporter.
					Os03g0337550	Hypothetical protein.
					Os03g0337600	Similar to Uroporphyrinogen decarboxylase (EC 4.1.1.37) (URO-D) (UPD) (Fragment).
					Os03g0337700	Protein of unknown function, ATP binding family protein.
					Os03g0337800	Similar to 60S ribosomal protein L19 (Fragment).
					Os03g0337900	Similar to predicted protein.
					Os03g0338000	Similar to alanine--glyoxylate aminotransferase 2.
					Os03g0338100	Hypothetical protein.
					Os03g0338200	Conserved hypothetical protein.
3	13027001	13041000	1.69195	2.22359	Os03g0347800	Peptidyl-tRNA hydrolase family protein.
					Os03g0347900	Terpenoid synthase domain containing protein.
3	23771001	23782000	1.23257	3.12845	Os03g0625300	Similar to nucleotide binding protein.
3	28180001	28190000	3.28355	2.07569	Os03g0701800	Phosphatidylinositol 4-phosphate 5-kinase, Regulation of heading, Regulation of floral induction genes
					Os03g0701900	Similar to Pinin/SDK/memA/ protein conserved region containing protein.
3	33438001	33449000	1.04295	8.29285	Os03g0801800	Nucleotide-binding, alpha-beta plait domain containing protein.
3	35244001	35270000	1.15347	2.19045	Os03g0838800	Zinc finger, C2H2 domain containing protein.
					Os03g0838900	Mitochodrial transcription termination factor-related domain containing protein.
					Os03g0839000	Zinc finger, RING/FYVE/PHD-type domain containing protein.
3	35931001	35941000	1.04828	1.94468	Os03g0839100	Ubiquinone biosynthesis hydroxylase, UbiH/UbiF/VisC/COQ6 domain containing protein.
					Os03g0839200	Multi antimicrobial extrusion protein MatE family protein.
4	2035001	2049000	1.09291	2.08624	Os04g0132400	Hypothetical protein.
					Os04g0132500	Protein kinase, core domain containing protein.
4	5924001	5940000	1.09638	2.8261	Os04g0188433	Similar to OSIGBa0102N07.2 protein.
4	5947001	5964000	1.80014	2.53594
4	13866001	13876000	2.20787	1.97563	Os04g0307500	Similar to OSIGBa0113B06.2 protein.
4	14712001	14725000	2.1932	1.9823	Os04g0320100	Coenzyme F420 hydrogenase/dehydrogenase beta subunit, N-terminal domain containing protein.
					Os04g0320200	Tetratricopeptide-like helical domain containing protein.
4	16359001	16375000	1.79258	2.05254
4	16440001	16457000	2.29181	1.98712	Os04g0345800	Similar to OSIGBa0127B24.5 protein.
					Os04g0346000	2OG-Fe(II) oxygenase domain containing protein.
4	16468001	16484000	2.37515	2.4571
4	16486001	16501000	2.17405	2.05089	Os04g0346800	Similar to OSIGBa0111I14.3 protein.
4	16502001	16515000	2.29641	1.97472	Os04g0346900	Transcriptional factor B3 domain containing protein.
4	19414001	19464000	2.72935	2.50593	Os04g0394700	BAR domain containing protein.
					Os04g0395100	Protein of unknown function DUF26 domain containing protein.
					Os04g0395600	Auxin receptor, Flag leaf inclination, Primary root growth, Crown root initiation, Seed development, Tillering
					Os04g0395651	Hypothetical protein.
4	19470001	19492000	3.15234	2.39806	Os04g0395700	Conserved hypothetical protein.
4	19706001	19746000	2.35802	3.19294	Os04g0398800	Similar to H0209H04.5 protein.
					Os04g0398900	Similar to H0209H04.6 protein.
					Os04g0399000	Similar to Ribosomal protein S27.
					Os04g0399300	Similar to Nudix hydrolase 13, mitochondrial precursor (EC 3.6.1.-) (AtNUDT13).
4	19752001	19829000	2.39064	3.18496	Os04g0399600	Conserved hypothetical protein.
					Os04g0399800	Similar to Ethylene-responsive transcription factor 12 (Ethylene-responsive element binding factor 12) (EREBP-12) (AtERF12).
					Os04g0400000	Similar to OSIGBa0113L04.2 protein.
					Os04g0400600	Similar to OSIGBa0113L04.4 protein.
					Os04g0400700	Similar to OSIGBa0113L04.5 protein.
					Os04g0400800	Heavy metal transport/detoxification protein domain containing protein.
4	19886001	19960000	1.92795	2.73028	Os04g0401700	Potassium transporter, Potassium mediated growth, Salt tolerance
					Os04g0401751	Hypothetical protein.
					Os04g0401800	DNA repair metallo-beta-lactamase domain containing protein.
					Os04g0401900	Conserved hypothetical protein.
					Os04g0402100	Similar to Calnexin (Fragment).
					Os04g0402200	Similar to RNA binding protein Rp120.
					Os04g0402250	Conserved hypothetical protein.
					Os04g0402300	Similar to Cysteine-type peptidase.
					Os04g0402500	Zinc finger, RING-type domain containing protein.
4	19991001	20047000	2.70373	2.58446	Os04g0403200	Zinc finger, RING-type domain containing protein.
					Os04g0403300	Similar to Alpha-amylase.
					Os04g0403400	Tyrosyl-DNA phosphodiesterase family protein.
					Os04g0403500	NAD(P)-binding domain containing protein.
					Os04g0403600	Conserved hypothetical protein.
					Os04g0403701	Similar to protein phosphatase 2C containing protein.
					Os04g0403900	Similar to H0502B11.1 protein.
4	20056001	20068000	2.42665	2.36023	Os04g0404400	Similar to H0502B11.4 protein.
					Os04g0404601	Hypothetical protein.
4	20088001	20176000	3.05611	2.76889	Os04g0404900	Similar to H0502B11.6 protein.
					Os04g0405000	Similar to ATP-dependent Clp protease ATP-binding subunit.
					Os04g0405100	Similar to H0502B11.8 protein.
					Os04g0405300	Similar to Stem secoisolariciresinol dehydrogenase (Fragment).
					Os04g0405401	Hypothetical conserved gene.
					Os04g0405500	Conserved hypothetical protein.
					Os04g0405600	Protein of unknown function DUF1350 family protein.
					Os04g0405700	Similar to H0502B11.13 protein.
					Os04g0405800	Similar to OSIGBa0142C11.1 protein.
					Os04g0405900	Similar to OSIGBa0142C11.2 protein.
					Os04g0406300	Similar to Integral membrane protein.
					Os04g0406600	Prephenate dehydratase domain containing protein.
4	22890001	22906000	1.69587	2.07611	Os04g0458200	Similar to ORW1943Ba0077G13.1 protein.
					Os04g0458250	Hypothetical protein.
					Os04g0458300	Similar to OSIGBa0097P08.2 protein.
					Os04g0458400	Conserved hypothetical protein.
					Os04g0458600	Similar to ORW1943Ba0077G13.3 protein.
4	33559001	33570000	1.04238	3.87339	Os04g0658000	Similar to OSIGBa0132E09-OSIGBa0108L24.1 protein.
					Os04g0658100	Histone-fold domain containing protein.
4	34852001	34920000	2.40533	3.23346	Os04g0682600	Similar to H0502G05.7 protein.
					Os04g0682800	Potassium efflux antiporter, Chloroplast development, Drought tolerance
					Os04g0682850	Hypothetical protein.
					Os04g0682900	Similar to H0124B04.17 protein.
					Os04g0683100	Similar to Cleavage and polyadenylation specificity factor 5.
					Os04g0683400	Similar to H0306F12.4 protein.
					Os04g0683500	Similar to H0306F12.5 protein.
					Os04g0683600	Similar to H0306F12.6 protein.
					Os04g0683700	4-coumarate-Co-A ligase (4CL) like protein, Adenosine monophosphate binding protein, Regulation of rice blast resistance, floret development, and lignin biosynthesis
					Os04g0683800	Similar to Phosphoribosyltransferase (Fragment).
5	1125001	1137000	1.07545	2.60863	Os05g0121200	Similar to Transmembrane transport protein-like protein.
5	1178001	1188000	1.06283	2.02301	Os05g0121700	DNA repair and recombination, RecA-like domain containing protein.
5	1863001	1877000	1.05311	3.4486	Os05g0132000	Pentatricopeptide repeat domain containing protein.
					Os05g0132100	AMP-dependent synthetase and ligase domain containing protein.
5	1912001	1922000	1.28661	2.34092
5	2058001	2072000	1.72757	2.13141	Os05g0135200	Plant peroxidase domain containing protein.
					Os05g0135300	Hypothetical protein.
5	2093001	2110000	1.04554	2.12021	Os05g0135800	Ser/Thr protein kinase, Negative regulator of innate immunity
					Os05g0135900	Spectrin repeat containing protein.
5	2289001	2301000	4.56981	1.93967
5	2328001	2403000	3.0594	3.24154	Os05g0140334	Hypothetical protein.
					Os05g0140500	RNA binding motif protein 8 family protein.
					Os05g0140600	Tudor-like, plant domain containing protein.
					Os05g0140800	Similar to Dormancy related protein (Fragment).
					Os05g0141000	Hypothetical conserved gene.
					Os05g0141100	Similar to Tobamovirus multiplication 1 homolog.
					Os05g0141200	Hypothetical conserved gene.
					Os05g0141300	Transferase family protein.
					Os05g0141350	Hypothetical protein.
					Os05g0141400	tRNA/rRNA methyltransferase, SpoU domain containing protein.
					Os05g0141500	Zinc finger, RING-type domain containing protein.
					Os05g0141700	Phosphoglycerate mutase domain containing protein.
5	3458001	3470000	1.11336	3.5073	Os05g0158600	Similar to OsGA2ox1.
					Os05g0158700	Similar to OsGA2ox1.
					Os05g0164900	Kelch repeat type 1 domain containing protein.
5	3813001	3839000	2.38032	2.75142	Os05g0158600	Similar to OsGA2ox1.
					Os05g0158700	Similar to OsGA2ox1.
					Os05g0164900	Kelch repeat type 1 domain containing protein.
					Os05g0165200	Similar to predicted protein.
					Os05g0165400	GPI-GlcNAc transferase complex, PIG-H component, conserved domain domain containing protein.
5	3840001	3856000	1.46666	2.22195	Os05g0165450	Similar to predicted protein.
					Os05g0168700	Protein of unknown function DUF250 domain containing protein.
5	4118001	4128000	1.02447	2.08591	Os05g0168800	KIP1-like domain containing protein.
					Os05g0169000	Similar to Thioredoxin-like protein.
5	4131001	4150000	1.54421	2.38495	Os05g0169100	Similar to 60S ribosomal protein L10 (QM protein homolog).
					Os05g0169200	WD40 repeat-like domain containing protein.
					Os05g0170000	Protein of unknown function DUF266, plant family protein.
5	4186001	4211000	1.55474	2.52689	Os05g0170200	Similar to Universal stress protein.
					Os05g0172800	Conserved hypothetical protein.
5	4362001	4376000	2.67909	2.14843	Os05g0173500	Conserved hypothetical protein.
5	4378001	4399000	2.78013	2.37178
5	4405001	4439000	2.60649	2.29443	Os05g0173700	Similar to DNA replication licensing factor MCM3 homolog (Replication origin activator) (ROA protein) (Fragment).
					Os05g0173800	TPP-binding enzymes, conserved site domain containing protein.
					Os05g0175450	Similar to OSIGBa0157K09-H0214G12.6 protein.
5	4490001	4515000	3.35762	2.57404	Os05g0175800	F-box domain, cyclin-like domain containing protein.
5	4529001	4666000	3.00911	2.93161	Os05g0176000	Similar to fibrillarin-2.
					Os05g0176100	Similar to Cellulose synthase BoCesA1.
					Os05g0176300	Conserved hypothetical protein.
					Os05g0176400	Zinc finger, CCCH-type domain containing protein.
					Os05g0176500	ATP10 family protein.
					Os05g0176600	Conserved hypothetical protein.
					Os05g0176700	Conserved hypothetical protein.
					Os05g0176800	Boron efflux transporter, Pollen germination and/or tube elongation
					Os05g0176901	Hypothetical protein.
					Os05g0177000	Cyclin-like F-box domain containing protein.
					Os05g0177100	F-box domain, cyclin-like domain containing protein.
					Os05g0177400	Hypothetical conserved gene.
					Os05g0177500	UDP-glucuronosyl/UDP-glucosyltransferase family protein.
					Os05g0177800	Similar to UDP-glycosyltransferase UGT98B4.
					Os05g0177900	Conserved hypothetical protein.
					Os05g0178000	NPH3 domain containing protein.
					Os05g0178100	GA 3beta-hydroxylase1, GA metabolism
					Os05g0178300	Similar to Cadmium tolerant 1.
					Os05g0398100	Similar to predicted protein.
5	19367001	19380000	1.10061	2.12732	Os05g0398800	Similar to Serine/threonine-protein kinase PBS1 (EC 2.7.1.37) (AvrPphB susceptible protein 1).
5	19391001	19401000	1.02982	2.17862	Os06g0203500	Similar to UMP-CMP kinase family protein.
					Os06g0203600	Chalcone isomerase domain containing protein.
6	5220001	5230000	1.19138	1.93559	Os06g0203800	Receptor-like kinase, Heat tolerance
6	5242001	5253000	1.14122	2.02785	Os06g0223800	C2 calcium-dependent membrane targeting domain containing protein.
6	6404001	6430000	1.1347	2.10728	Os06g0224000	Protein of unknown function DUF3049 domain containing protein.
					Os06g0224100	Membrane-anchored ubiquitin-fold protein, HCG-1 domain containing protein.
6	6433001	6445000	1.08118	1.94247	Os06g0224200	Thioredoxin fold domain containing protein.
					Os06g0224400	Mitochodrial transcription termination factor-related family protein.
6	6449001	6463000	1.20089	1.98806	Os06g0224500	Mitochodrial transcription termination factor-related family protein.
					Os06g0224900	Mitochodrial transcription termination factor-related family protein.
					Os06g0225000	Similar to NTGB3 (Fragment).
6	6471001	6524000	1.48722	2.46044	Os06g0225100	Mitochodrial transcription termination factor-related family protein.
					Os06g0225200	Mitochodrial transcription termination factor-related family protein.
					Os06g0225300	Similar to SERK1 (Fragment).
					Os06g0225350	Hypothetical conserved gene.
					Os06g0225400	Conserved hypothetical protein.
					Os06g0225600	Conserved hypothetical protein.
					Os06g0225800	Shikimate kinase domain containing protein.
					Os06g0225900	Similar to ATP binding / ATPase/ nucleoside-triphosphatase/ nucleotide binding.
					Os06g0226000	Similar to Transposase (Fragment).
					Os06g0226050	Similar to Salt-stress induced protein (Salt protein).
					Os06g0226083	Hypothetical protein.
					Os06g0226100	Glutaredoxin domain containing protein.
6	6531001	6551000	1.66404	2.48347	Os06g0228200	Aquaporin NIP III subfamily protein, Aquaporin, Silicon influx transporter, Water transport
6	6625001	6682000	2.4279	2.37516	Os06g0228500	Amino acid transporter, transmembrane domain containing protein.
					Os06g0229300	Similar to Hox2b protein.
6	6731001	6804000	2.28794	3.55089	Os06g0229400	Conserved hypothetical protein.
					Os06g0229800	Soluble starch synthase II-3, Endosperm starch synthesis, Determination of the type of amylopectin structure of starch grain
					Os06g0229900	Similar to Starch synthase IIa (EC 2.4.1.21) (Fragment).
					Os06g0230000	Hypothetical conserved gene.
					Os06g0230100	Similar to Cellulose synthase-like A1.
					Os06g0230201	Hypothetical protein.
					Os06g0230400	Hypothetical genes.
					Os06g0230801	Hypothetical gene.
					Os06g0231050	Uncharacterised protein family UPF0497, trans-membrane plant subgroup domain containing protein.
					Os06g0231100	Pentatricopeptide repeat domain containing protein.
					Os06g0231300	CS domain domain containing protein.
					Os06g0231350	Hypothetical protein.
					Os06g0231400	Pentatricopeptide repeat domain containing protein.
					Os06g0231600	Similar to RING-H2 finger protein ATL1Q.
6	6808001	6834000	1.13401	3.20484	Os06g0232000	Similar to Pro-resilin.
					Os06g0232100	Hypothetical conserved gene.
					Os06g0232300	Similar to Auxin transport protein REH1.
6	6850001	6869000	1.27763	2.33069	Os06g0232600	Similar to Dehydroascorbate reductase.
6	6883001	6894000	1.12698	2.65559	Os06g0234100	Peptidase S1C, HrtA/DegP2/Q/S family protein.
6	6977001	6990000	1.04317	2.58075	Os06g0236600	Cyclin-D1-1.
6	7096001	7186000	2.75281	4.04456	Os06g0236900	Similar to tRNA (guanine-N(7)-)-methyltransferase (EC 2.1.1.33) (tRNA(m7G46)- methyltransferase) (Methyltransferase-like protein 1).
					Os06g0237000	Conserved hypothetical protein.
					Os06g0237100	Conserved hypothetical protein.
					Os06g0237200	Similar to DNA polymerase lambda.
					Os06g0237300	Similar to LIM domain protein WLIM-1.
					Os06g0237400	Similar to xyloglucan endotransglucosylase/hydrolase protein 1.
					Os06g0237502	Similar to EMB2004.
					Os06g0237600	Haem peroxidase family protein.
					Os06g0237800	Similar to chaperone protein dnaJ 16.
					Os06g0237900	Conserved hypothetical protein.
					Os06g0237950	Conserved hypothetical protein.
					Os06g0238000	Armadillo-like helical domain containing protein.
					Os06g0254200	Similar to Potassium channel protein NKT5.
6	7974001	7984000	1.02409	4.37981	Os06g0256300	Similar to Calmodulin-binding heat-shock protein.
6	8140001	8150000	1.0272	3.42457	Os06g0256800	Hypothetical conserved gene.
					Os06g0256900	Similar to Endo-beta-1, 4-glucanase precursor (EC 3.2.1.4).
6	8177001	8209000	1.44719	3.67241	Os06g0257050	Hypothetical protein.
					Os06g0257200	Similar to Signal recognition particle 9 kDa protein.
					Os06g0257450	Ribonucleotide reductase, Chloroplast biogenesis
6	8219001	8432000	1.59827	3.49995	Os06g0257600	Esterase, SGNH hydrolase-type domain containing protein.
					Os06g0258000	Similar to Typical P-type R2R3 Myb protein (Fragment).
					Os06g0258500	Myb transcription factor domain containing protein.
					Os06g0258900	NAD(P)-binding domain containing protein.
					Os06g0259000	Hypothetical conserved gene.
					Os06g0259850	Similar to TMV response-related protein.
					Os06g0260000	Conserved hypothetical protein.
					Os06g0260500	Similar to 3-ketoacyl-CoA synthase.
					Os06g0262800	Similar to Very-long-chain fatty acid condensing enzyme CUT1.
6	8589001	8606000	1.30463	2.60249	Os06g0263450	Hypothetical protein.
6	8619001	8652000	1.28759	2.56605	Os06g0264200	Zinc finger, B-box domain containing protein.
6	8658001	8677000	1.35785	2.99353
6	8688001	8710000	1.25499	2.62395	Os06g0264200	Zinc finger, B-box domain containing protein.
					Os06g0264300	Similar to RAD23, isoform I.
6	8712001	8737000	1.39972	2.72615	Os06g0264366	Hypothetical gene.
					Os06g0267200	Conserved hypothetical protein.
					Os06g0267400	Similar to Cytochrome P450.
6	8868001	8896000	1.37147	2.05525	Os06g0267500	Similar to NAM1 protein (Fragment).
					Os06g0268700	Peptidase A1 domain containing protein.
6	8951001	8962000	1.37914	2.07208	Os06g0268800	Uncharacterised protein family UPF0005 domain containing protein.
					Os06g0270200	Similar to Potassium transporter 24.
6	9029001	9039000	1.26586	1.94291	Os06g0270900	Similar to RF2 (EC 1.2.1.3) (T cytoplasm male sterility restorer factor 2).
6	9083001	9130000	1.36425	2.64698	Os06g0270925	Hypothetical protein.
					Os06g0270950	Conserved hypothetical protein.
					Os06g0270982	Hypothetical protein.
					Os06g0271000	UDP-glucuronosyl/UDP-glucosyltransferase domain containing protein.
					Os06g0271200	Conserved hypothetical protein.
					Os06g0271300	Similar to OSIGBa0140C02.5 protein.
					Os06g0271350	Hypothetical gene.
					Os06g0271400	Transposase, Ptta/En/Spm, plant domain containing protein.
					Os06g0300700	Protein phosphatase 4 core regulatory subunit R2 domain containing protein.
					Os06g0300800	Hypothetical conserved gene.
6	11214001	11226000	1.54579	1.97225	Os06g0320801	Hypothetical gene.
					Os06g0320850	Chaperonin Cpn60/TCP-1 domain containing protein.
					Os06g0320900	Conserved hypothetical protein.
6	12467001	12477000	2.85442	2.2081	Os06g0323550	Similar to H0315A08.1 protein.
6	12629001	12639000	1.9617	1.93742	Os06g0329200	Conserved hypothetical protein.
6	12999001	13012000	3.97656	2.03406	Os06g0329300	Conserved hypothetical protein.
					Os06g0329350	Conserved hypothetical protein.
					Os06g0330100	Similar to Blast resistance protein.
6	13045001	13060000	3.69308	2.00661	Os06g0330400	Fatty acid hydroxylase domain containing protein.
6	13063001	13076000	4.15974	2.00252	Os06g0336150	Hypothetical conserved gene.
6	13394001	13404000	2.93155	1.98752	Os06g0341300	Seed maturation protein domain containing protein.
					Os06g0341400	Hypothetical protein.
					Os06g0341500	Plant lipid transfer protein/seed storage/trypsin-alpha amylase inhibitor domain containing protein.
					Os06g0341600	Conserved hypothetical protein.
6	13629001	13639000	3.6201	1.92872	Os06g0342200	Similar to Eukaryotic translation initiation factor 1A (EIF-1A) (EIF-4C).
					Os06g0342500	K Homology, type 1, subgroup domain containing protein.
6	13684001	13701000	3.69273	2.1818	Os06g0343900	Armadillo-like helical domain containing protein.
6	13750001	13767000	3.58356	2.00709	Os06g0499900	Similar to Dihydrolipoamide acetyltransferase (E2) subunit of PDC (Fragment).
6	13812001	13824000	3.19963	2.00615
6	17591001	17601000	4.19781	2.00092	Os06g0500100	Conserved hypothetical protein.
6	17605001	17622000	3.89189	1.97718	Os06g0500100	Conserved hypothetical protein.
					Os06g0500300	Conserved hypothetical protein.
					Os06g0628032	Conserved hypothetical protein.
6	25391001	25401000	1.11683	1.95624	Os06g0725550	Hypothetical protein.
6	30858001	30873000	1.63367	2.02433	Os06g0725700	Protein of unknown function DUF241, plant family protein.
					Os06g0725800	Hypothetical conserved gene.
					Os06g0725900	Similar to Cell division protein ftsH homolog, chloroplast precursor (EC 3.4.24.-) (DS9).
					Os07g0133500	Protein of unknown function DUF1005 family protein.
7	1765001	1797000	1.63247	4.55617	Os07g0133700	Similar to FK506 binding protein.
					Os07g0134000	Amino acid permease, Transport of amino acids
					Os07g0134101	Hypothetical protein.
					Os07g0184500	Conserved hypothetical protein.
					Os07g0184633	Hypothetical conserved gene.
7	4466001	4564000	3.38534	3.75069	Os07g0184800	Similar to Variant of histone H1.
					Os07g0184850	Similar to histone H1.
					Os07g0184900	ATP-dependent DNA helicase 2 subunit KU70, Maintenance of chromosomal stability, Developmental growth, Telomere length regulation
					Os07g0184950	Conserved hypothetical protein.
					Os07g0185000	Similar to MAP kinase (Ser/Thr kinase).
					Os07g0185100	Hypothetical protein.
					Os07g0185200	Similar to Membrane related protein-like.
					Os07g0185300	Protein of unknown function YGGT family protein.
					Os07g0185432	Similar to Seed specific protein Bn15D14A.
					Os07g0185700	Conserved hypothetical protein.
					Os07g0185800	Similar to C-Myc binding protein (Associate of Myc 1) (AMY-1).
7	4579001	4593000	2.16507	2.20851
8	26004001	26015000	1.98403	2.08402	Os08g0523100	BTB/POZ-like domain containing protein.
9	4481001	4498000	1.26725	3.03607	Os09g0260900	Hypothetical gene.
9	11115001	11140000	2.6571	2.54809	Os09g0350900	Protein kinase, core domain containing protein.
9	11227001	11245000	2.44748	2.69863	Os09g0352400	Similar to Bystin.
9	16835001	16868000	1.43087	2.14478	Os09g0449600	Similar to F-box protein interaction domain containing protein, expressed.
					Os09g0449650	Conserved hypothetical protein.
					Os09g0449700	Hypothetical gene.
					Os09g0449800	Conserved hypothetical protein.
					Os09g0450200	Conserved hypothetical protein.
					Os09g0450300	MAP65/ASE1 family protein.
9	16969001	16979000	1.1285	1.9402	Os09g0452400	Peptidase A1 domain containing protein.
					Os09g0452700	Ubiquitin.
					Os09g0452800	Peptidase A1 domain containing protein.
9	16995001	17013000	1.57452	2.06795	Os09g0453100	Conserved hypothetical protein.
					Os09g0453200	Similar to transmembrane emp24 domain-containing protein 10.
					Os09g0453300	Annexin family protein.
					Os09g0453400	Peptidase S26A, signal peptidase I family protein.
					Os09g0453500	Spectrin repeat containing protein.
9	17015001	17032000	1.53695	2.07931	Os09g0453700	Peptidase S9A, prolyl oligopeptidase family protein.
					Os09g0453800	1-aminocyclopropane-1-carboxylate synthase family protein.
9	17110001	17121000	1.65868	2.18284	Os09g0455200	Heat shock factor (HSF)-type, DNA-binding domain containing protein.
					Os09g0455250	Hypothetical protein.
9	17134001	17159000	1.81046	2.63447	Os09g0455400	Similar to Heat shock protein.
					Os09g0455500	Alpha/beta hydrolase fold-3 domain containing protein.
9	17162001	17188000	1.5218	2.04911	Os09g0455750	Hypothetical protein.
					Os09g0455900	Alpha/beta hydrolase fold-3 domain containing protein.
					Os09g0456100	Remorin_C-containing protein, Control of panicle length
9	17194001	17206000	1.86255	2.42455
9	17275001	17288000	1.52102	2.08064
9	17324001	17352000	1.48132	2.1313	Os09g0458400	Ortholog of Arabidopsis thaliana cotyledon chloroplast biogenesis factor AtCYO1, Accumulation and/or assembly of photosystem I (PSI), Regulation and/or maintenance of photosynthetic electron transport
					Os09g0458600	Hypothetical protein.
					Os09g0458700	EF hand domain containing protein.
					Os09g0458800	EF hand domain containing protein.
					Os09g0458900	EF hand domain containing protein.
					Os09g0459200	Unknown product, Brassinosteroid signaling, Control of organ length
9	17362001	17372000	1.54339	2.01107	Os09g0459600	Similar to Calmodulin-binding protein phosphatase.
9	17386001	17396000	1.51624	1.94894	Os09g0459600	Similar to Calmodulin-binding protein phosphatase.
					Os09g0459800	Similar to ARP protein.
					Os09g0459900	Similar to Cyclin-dependent kinase inhibitor 6.
					Os09g0460000	Heat shock protein DnaJ, N-terminal domain containing protein.
9	17399001	17420000	1.43221	2.21291	Os09g0460100	Conserved hypothetical protein.
					Os09g0460200	Similar to Transport protein.
					Os09g0460250	Hypothetical gene.
					Os09g0460300	Alpha/beta hydrolase fold-3 domain containing protein.
					Os09g0460350	Hypothetical conserved gene.
					Os09g0460400	Alpha/beta hydrolase fold-3 domain containing protein.
9	18950001	18967000	1.17424	2.33232	Os09g0491612	Leucine-rich repeat (LRR) protein, Inhibitor of fungal polygalacturonase, Defence response
					Os09g0491644	Conserved hypothetical protein.
					Os09g0491676	Conserved hypothetical protein.
					Os09g0491692	Lambda repressor-like, DNA-binding domain containing protein.
					Os09g0491708	Protein of unknown function DUF296 domain containing protein.
9	20532001	20542000	1.039	2.76192	Os09g0525500	YY1 protein precursor.
					Os09g0525600	UBX domain containing protein.
					Os09g0525650	Hypothetical protein.
10	14180001	14190000	1.35175	2.19234
10	14221001	14232000	1.95141	1.96949	Os10g0409900	Kelch-type beta propeller domain containing protein.
10	14820001	14835000	1.21623	2.78711	Os10g0420800	Similar to cDNA clone:J013149A17, full insert sequence.
					Os10g0420900	Conserved hypothetical protein.
10	17933001	17949000	1.21976	3.56849	Os10g0478400	Conserved hypothetical protein.
					Os10g0478450	MATH domain containing protein.
10	21419001	21487000	1.23986	3.34519	Os10g0547500	Divalent ion symporter domain containing protein.
					Os10g0547900	Similar to Short-chain dehydrogenase Tic32.
					Os10g0548000	Hypothetical conserved gene.
					Os10g0548100	Similar to DM280 protein.
					Os10g0548200	Tetratricopeptide-like helical domain containing protein.
					Os10g0548300	Protein kinase, catalytic domain domain containing protein.
					Os10g0548350	Hypothetical protein.
					Os10g0548400	Similar to F25C20.9.
					Os10g0548600	Beta-expansin precursor.
					Os10g0548700	Receptor-like cytoplasmic kinase, Various stress responses, Regulation of resistance to bacterial leaf streak (BLS)
					Os10g0548750	Hypothetical protein.
					Os10g0548800	Similar to Chloroplast outer envelope protein-like (Chloroplast outer envelope membrane-associated protein Toc120).
					Os10g0548850	U box domain domain containing protein.
					Os10g0548900	UDP-N-acetylmuramoylalanyl-D-glutamate-2, 6-diaminopimelate ligase domain containing protein.
					Os10g0549000	Hypothetical protein.
10	22212001	22312000	1.46524	3.42315	Os10g0563000	Similar to Palmitoyl-protein thioesterase-like.
					Os10g0563200	Armadillo-like helical domain containing protein.
					Os10g0563300	WD40 repeat-like domain containing protein.
					Os10g0563400	Conserved hypothetical protein.
					Os10g0563500	Protein kinase, core domain containing protein.
					Os10g0563550	Similar to Protein kinase domain containing protein, expressed.
					Os10g0563600	Similar to Peptide methionine sulfoxide reductase (EC 1.8.4.6) (Protein- methionine-S-oxide reductase) (Peptide Met(O) reductase).
					Os10g0563700	Similar to Nucleoside diphosphate kinase I (EC 2.7.4.6) (NDK I) (NDP kinase I) (PP18).
					Os10g0563800	Hypothetical conserved gene.
					Os10g0563900	Cyclin-related 2 domain containing protein.
					Os10g0564000	K Homology, type 1, subgroup domain containing protein.
					Os10g0564100	SOH1 family protein.
					Os10g0564150	Hypothetical gene.
					Os10g0564200	Homeodomain-like containing protein.
					Os10g0564300	Similar to 60S ribosomal protein L27.
					Os10g0564400	Similar to Phospho-2-dehydro-3-deoxyheptonate aldolase 2, chloroplast precursor (EC 2.5.1.54) (Phospho-2-keto-3-deoxyheptonate aldolase 2) (DAHP synthetase 2) (3-deoxy-D-arabino-heptulosonate 7-phosphate synthase 2).
					Os10g0564450	Hypothetical protein.
					Os10g0564500	Serine/threonine protein kinase, Hyperosmotic stress response
					Os10g0564800	Calcineurin B-like protein, Calcium sensor protein, Reguration of potassium uptake by CBL1-CIPK23 complex
					Os10g0564900	Similar to Protein kinase CK2 regulatory subunit CK2B2.
10	22326001	22396000	1.50584	2.2576	Os10g0565150	Hypothetical gene.
					Os10g0565200	Hypothetical conserved gene.
					Os10g0565300	Vacuolar protein sorting-associated protein 62 domain containing protein.
					Os10g0565401	Hypothetical conserved gene.
					Os10g0565500	Similar to Retrotransposon protein.
					Os10g0565600	E3 ligases of H2Bub1, C3HC4-type RING finger protein, Transcriptional regulation of anther development, Regulaton of flowering time by affecting histone H2B monoubiquitination
10	22398001	22411000	1.60292	2.2808	Os10g0565700	Similar to SNF2 family N-terminal domain containing protein.
11	8075001	8114000	1.77379	5.50435	Os11g0249000	NB-ARC domain containing protein.
					Os11g0249300	Conserved hypothetical protein.
					Os11g0249400	Similar to Polygalacturonase family protein, expressed.
					Os11g0249600	Similar to Polygalacturonase C (Fragment).
					Os11g0249700	Hypothetical protein.
					Os11g0249900	Protein kinase-like domain containing protein.
					Os11g0250000	Similar to RNA recognition motif family protein, expressed.
					Os11g0250100	Conserved hypothetical protein.
11	8152001	8175000	1.91629	6.04751	Os11g0251200	Ankyrin repeat domain containing protein.
					Os11g0251250	Conserved hypothetical protein.
					Os11g0251400	Hypothetical conserved gene.
11	8360001	8375000	1.23784	4.66487	Os11g0255200	Hypothetical conserved gene.
11	8411001	8425000	1.0874	4.14353	Os11g0256000	Hypothetical conserved gene.
					Os11g0256050	Hypothetical conserved gene.
11	8447001	8463000	1.11257	4.29137	Os11g0256300	Zinc finger, GRF-type domain containing protein.
					Os11g0256400	Zinc finger, SWIM-type domain containing protein.
					Os11g0256600	Similar to Benzothiadiazole-induced S-adenosyl-L-methionine:salicylic acid carboxyl methyltransferase 1.
11	8515001	8527000	1.0381	3.93431
11	20484001	20494000	1.78979	1.94618	Os11g0550900	Conserved hypothetical protein.
11	23731001	23743000	1.0463	2.23473	Os11g0612950	Similar to AtPPa1 (Arabidopsis thaliana pyrophosphorylase 1); inorganic diphosphatase.
11	24122001	24133000	2.01261	4.44165	Os11g0619500	Peptidase C19, ubiquitin carboxyl-terminal hydrolase 2 domain containing protein.
11	24670001	24680000	3.85408	1.96527	Os11g0629600	NB-ARC domain containing protein;Similar to Leucine Rich Repeat family protein, expressed.
11	24712001	24728000	2.28988	2.47804	Os11g0630300	Conserved hypothetical protein.
11	24771001	24787000	1.9445	2.09067
11	24831001	24907000	1.61397	4.04189	Os11g0632200	Myb/SANT-like domain domain containing protein.
11	28013001	28023000	1.39164	4.42867
11	28724001	28737000	1.21182	2.87346	Os11g0701000	Class III chitinase homologue (OsChib3H-c).
					Os11g0701100	Similar to Class III chitinase homologue (OsChib3H-h) (Fragment);Similar to Xylanase inhibitor protein 2.
					Os11g0701200	Glycoside hydrolase, family 18 protein.
					Os11g0701400	Chitinase (EC 3.2.1.14) III C10150-rice (EC 3.2.1.14).
12	506001	525000	1.30218	2.12558	Os12g0109600	Protein of unknown function DUF1677, Oryza sativa family protein.
					Os12g0109633	Hypothetical conserved gene.
					Os12g0109700	Protein of unknown function DUF2985 domain containing protein.
					Os12g0109750	Hypothetical gene.
12	1253001	1282000	1.44412	2.62822	Os12g0126000	Multi antimicrobial extrusion protein MatE family protein.
					Os12g0126100	Similar to GDSL-like Lipase/Acylhydrolase family protein, expressed.
					Os12g0126200	Engulfment and cell motility, ELM domain containing protein.
					Os12g0126300	Similar to AP2 domain containing protein, expressed.
12	1293001	1339000	1.2477	3.44031	Os12g0126800	Protein of unknown function DUF618 domain containing protein.
					Os12g0127100	Similar to Nse1 non-SMC component of SMC5-6 complex family protein.
					Os12g0127200	Harpin-induced 1 domain containing protein.
					Os12g0127400	Cyclin-like F-box domain containing protein.
					Os12g0127500	Conserved hypothetical protein.
					Os12g0127600	Similar to Ulp1 protease family, C-terminal catalytic domain containing protein, expressed.
					Os12g0127650	Similar to Ulp1 protease family, C-terminal catalytic domain containing protein, expressed.
					Os12g0127800	Similar to VQ motif family protein.
					Os12g0127900	Similar to Mpv17/PMP22 family protein, expressed.
12	11626001	11642000	1.17298	2.9393
12	14495001	14519000	1.04983	9.58827	Os12g0438900	Similar to Microsomal signal peptidase 12 kDa subunit family protein.
12	14529001	14547000	1.0844	8.48852	Os12g0439201	Hypothetical gene.
12	14552001	14562000	1.19586	9.08325
12	14575001	14586000	1.11252	7.98846
12	14948001	14958000	1.04649	9.19361
12	15002001	15012000	1.04359	6.95877	Os12g0445300	Winged helix repressor DNA-binding domain containing protein.
12	15062001	15075000	1.17546	9.53249
12	17534001	17561000	1.18684	5.63632	Os12g0479100	Hypothetical conserved gene.
					Os12g0479150	Hypothetical gene.
12	20766001	20785000	1.31952	2.04052	Os12g0527301	Hypothetical gene.
12	22633001	22652000	1.14539	4.56948	Os12g0556300	Calmodulin binding protein-like family protein.
					Os12g0556400	Similar to GAG1At protein.
					Os12g0556500	Calmodulin binding protein-like family protein.
12	24608001	24622000	2.88455	2.01869	Os12g0588800	Cyclin D domain containing protein.
12	24636001	24690000	1.85086	2.31773	Os12g0589100	Similar to Adenine phosphoribosyltransferase.
					Os12g0589400	Domain of unknown function DUF1618 domain containing protein.
					Os12g0589898	Similar to 2-isopropylmalate synthase B.
					Os12g0590066	Hypothetical conserved gene.
12	24693001	24749000	2.17415	3.30639	Os12g0590400	Conserved hypothetical protein.
					Os12g0590500	Similar to Kinesin motor domain containing protein, expressed.
					Os12g0590550	Hypothetical gene.
					Os12g0591101	Hypothetical gene.
12	24810001	24842000	2.45905	3.25	Os12g0592200	Hypothetical conserved gene.
					Os12g0592300	Transcriptional factor B3 domain containing protein.
					Os12g0592400	Similar to Adenine phosphoribosyltransferase 1.
					Os12g0592500	Cyclin-like F-box domain containing protein.

## Sheet: Table S9
Table S9 Putative selective-sweep regions in japonica based on both methods.
Chr	Start	End	log2 (θπ 1980/θπ 2007)	ZFST	Candidate gene	Annotation
1	3543001	3615000	2.45552	2.3368	Os01g0169400	Similar to LOB domain protein 25.
					Os01g0169500	Armadillo-type fold domain containing protein.
					Os01g0169800	Tryptophan aminotransferase, Indole-3-acetic acid (IAA) biosynthesis
					Os01g0169900	Protein of unknown function DUF1421 family protein.
					Os01g0170000	Raffinose synthase family protein.
					Os01g0170051	Hypothetical protein.
					Os01g0170100	D111/G-patch domain containing protein.
1	6242001	6254000	1.43188	2.72922	Os01g0214200	Esterase, SGNH hydrolase-type, subgroup domain containing protein.
					Os01g0214300	Conserved hypothetical protein.
					Os01g0214400	Similar to predicted protein.
1	6324001	6349000	1.46422	2.97396	Os01g0215750	Hypothetical gene.
					Os01g0216150	Hypothetical protein.
1	6353001	6408000	1.7373	3.17209	Os01g0216300	Lipase, GDSL domain containing protein.
					Os01g0216400	Lipase, GDSL domain containing protein.
					Os01g0216500	Lipase, GDSL domain containing protein.
					Os01g0216600	Hypothetical protein.
					Os01g0216900	Lipase, GDSL domain containing protein.
					Os01g0217000	Protein of unknown function DUF231, plant domain containing protein.
					Os01g0217050	Hypothetical protein.
					Os01g0217100	Conserved hypothetical protein.
					Os01g0217400	Conserved hypothetical protein.
1	6554001	6566000	1.56553	2.05304	Os01g0220100	Similar to Cellulase.
					Os01g0220150	Hypothetical protein.
1	6833001	6843000	2.36697	2.0111	Os01g0224300	CHCH domain containing protein.
					Os01g0224400	Similar to Mitochondrial carrier protein.
					Os01g0224500	Conserved hypothetical protein.
1	6857001	6876000	2.72239	2.04446	Os01g0224700	Flavin monooxygenase-like enzyme, Auxin biosynthesis
1	6886001	6919000	2.43864	2.15113	Os01g0225100	Conserved hypothetical protein.
					Os01g0225200	Similar to predicted protein.
					Os01g0225300	Conserved hypothetical protein.
					Os01g0225400	Pyruvate/Phosphoenolpyruvate kinase, catalytic core domain containing protein.
					Os01g0225500	Similar to 3-methyl-2-oxobutanoate hydroxymethyltransferase.
1	11168001	11178000	1.47703	2.01807	Os01g0302500	Knotted1-type homeobox protein OSH6.
1	18431001	18441000	1.9261	2.02761	Os01g0519100	Kelch-type beta propeller domain containing protein.
1	18661001	18718000	2.57117	3.13288	Os01g0522800	Conserved hypothetical protein.
					Os01g0522950	Conserved hypothetical protein.
					Os01g0523000	Hypothetical gene.
					Os01g0523100	Protein kinase, catalytic domain domain containing protein.
					Os01g0523250	Hypothetical protein.
					Os01g0523401	Similar to ribosomal protein S18.
					Os01g0523600	Hypothetical protein.
					Os01g0523800	Hypothetical conserved gene.
1	25747001	25758000	1.63098	4.44841	Os01g0640400	Hypothetical protein.
					Os01g0640600	Similar to LIMONENE cyclase like protein.
					Os01g0640700	Similar to vegetative cell wall protein gp1.
					Os01g0640800	Similar to radical SAM domain-containing protein.
1	25760001	25779000	1.46189	3.78266	Os01g0641000	Similar to Protein kinase.
					Os01g0641100	Similar to HD domain containing protein.
					Os01g0641700	Uncharacterised protein family UPF0121 domain containing protein.
1	25851001	25876000	1.44537	3.10835	Os01g0643300	Auxin efflux carrier protein, Auxin transport, Drought tolerance
					Os01g0643450	Hypothetical protein.
1	25879001	25892000	1.63348	2.94242	Os01g0643600	Homeodomain-related domain containing protein.
1	25904001	25934000	1.52536	3.20881	Os01g0643800	Similar to Mitogen-activated protein kinase.
					Os01g0643825	Hypothetical protein.
					Os01g0643900	Oleosin family protein.
					Os01g0644000	Twin-arginine translocation pathway signal domain containing protein.
					Os01g0644200	Similar to Little protein 1.
					Os01g0644400	Hypothetical gene.
					Os01g0644500	Hypothetical conserved gene.
1	25966001	25983000	1.53622	3.18846	Os01g0645200	Hypothetical conserved gene.
1	25988001	26016000	1.47955	2.93857	Os01g0645400	Flavin monooxygenase-like enzyme , Auxin biosynthesis
					Os01g0645650	Hypothetical protein.
1	26628001	26640000	1.50698	2.88471	Os01g0655800	Similar to ACS-like protein.
1	31915001	31951000	2.33787	2.68204	Os01g0758900	Protein of unknown function DUF688 family protein.
					Os01g0758950	Hypothetical protein.
					Os01g0759000	Conserved hypothetical protein.
					Os01g0759100	Tubby family protein.
					Os01g0759200	CBL(calcineurin B-like proteins)-interaction protein kinase protein, Resistance to Rice stripe virus (RSV) disease
					Os01g0759400	OsPK7.
					Os01g0759550	Hypothetical protein.
1	31960001	32003000	2.74167	2.4269	Os01g0759700	Similar to transcription regulator.
					Os01g0759800	Hypothetical protein.
					Os01g0759900	Similar to Permease 1.
					Os01g0760000	Similar to Dynein light chain.
					Os01g0760300	Similar to Pollen-specific kinase partner protein.
					Os01g0760400	Toll-Interleukin receptor domain containing protein.
					Os01g0760600	Aspartate aminotransferase, cytoplasmic (EC 2.6.1.1) (Transaminase A).
					Os01g0760701	Hypothetical gene.
1	32008001	32039000	2.73391	2.25447	Os01g0760800	Similar to Homeodomain protein 1.
					Os01g0760900	Conserved hypothetical protein.
					Os01g0761000	Conserved hypothetical protein.
					Os01g0761100	Tesmin/TSO1-like, CXC domain containing protein.
					Os01g0761300	Similar to Long-chain-fatty-acid-CoA ligase-like protein.
					Os01g0761400	TGF-beta receptor, type I/II extracellular region family protein.
					Os01g0761500	TGF-beta receptor, type I/II extracellular region family protein.
					Os01g0761600	Hypothetical protein.
1	32065001	32085000	2.60845	2.24035	Os01g0762300	Similar to predicted protein.
					Os01g0762400	Similar to Import inner membrane translocase subunit TIM50.
					Os01g0762500	Glutelin subunit mRNA.
					Os01g0762601	Hypothetical protein.
1	32090001	32109000	2.59482	2.08354	Os01g0763000	Protein of unknown function DUF2039 domain containing protein.
					Os01g0763100	Hypothetical conserved gene.
					Os01g0763200	TCP family transcription factor, Strigolactone and cytokinin controlled mesocotyl elongation in darkness
1	32110001	32162000	2.10329	2.37815	Os01g0763300	Conserved hypothetical protein.
					Os01g0763600	PLC-like phosphodiesterase, TIM beta/alpha-barrel domain domain containing protein.
					Os01g0763700	Similar to CRR7 (CHLORORESPIRATORY REDUCTION 7).
					Os01g0763750	Exo70 exocyst complex subunit family protein.
					Os01g0763800	Cytochrome P450, conserved site domain containing protein.
					Os01g0763900	X8 domain containing protein.
					Os01g0764000	Similar to Glutathione S-transferase I (EC 2.5.1.18) (GST-I) (GST-29) (GST class- phi).
1	32265001	32289000	2.16528	2.77716	Os01g0765900	Zinc finger A20 and AN1 domain-containing stress-associated protein 3.
					Os01g0766000	Multi antimicrobial extrusion protein MatE family protein.
					Os01g0766101	Hypothetical gene.
					Os01g0766200	Similar to RING finger protein 5.
1	34223001	34244000	1.62104	2.89237	Os01g0806801	Conserved hypothetical protein.
1	34471001	34481000	2.74502	2.01758	Os01g0811100	Proteasome subunit alpha type 3 (EC 3.4.25.1) (20S proteasome alpha subunit G) (20S proteasome subunit alpha-7).
1	39443001	39492000	2.76473	3.30283	Os01g0906200	Similar to heat-intolerant 1.
					Os01g0906425	Hypothetical conserved gene.
					Os01g0906450	Similar to OSIGBa0145C12.3 protein.
					Os01g0906600	Tetratricopeptide-like helical domain containing protein.
					Os01g0907200	Similar to BCL-2 binding anthanogene-1.
					Os01g0907300	Hypothetical conserved gene.
1	39494001	39838000	2.96571	3.68343	Os01g0907400	Histone lysine demethylase, Stress-responsive H3K27me3(histon H3 lysine 27 trimethylation) demethylation
					Os01g0907600	Cysteine protease, Negative regulator of cell death
					Os01g0907900	MEI2-like RNA binding protein, Regulation of leaf initiation and maturation
					Os01g0908001	Hypothetical gene.
					Os01g0908100	RabGAP/TBC domain containing protein.
					Os01g0908200	Member of the Bric-a-Brac/Tramtrack/Broad (BTB) family, BT1/BT2 ortholog, Negative regulation of nitrate uptake and nitrogen use efficiency
					Os01g0908400	Conserved hypothetical protein.
					Os01g0908500	Mg2+ transporter protein, CorA-like domain containing protein.
					Os01g0908600	Amino acid transporter, transmembrane domain containing protein.
					Os01g0908700	Similar to Hnrpa2b1-prov protein.
					Os01g0908800	Pentatricopeptide repeat domain containing protein.
					Os01g0909000	Hypothetical conserved gene.
					Os01g0909100	Hypothetical conserved gene.
					Os01g0909150	Conserved hypothetical protein.
					Os01g0909200	DEAD-like helicase, N-terminal domain containing protein.
					Os01g0909300	Hypothetical conserved gene.
					Os01g0909400	Protein of unknown function DUF868, plant family protein.
					Os01g0909500	Hypothetical conserved gene.
					Os01g0909600	Integrase, catalytic core domain containing protein.
					Os01g0910200	Hypothetical protein.
					Os01g0910300	Hypothetical conserved gene.
					Os01g0910400	Similar to lysine ketoglutarate reductase trans-splicing related 1.
					Os01g0910500	Conserved hypothetical protein.
					Os01g0910800	Conserved hypothetical protein.
					Os01g0910900	Conserved hypothetical protein.
					Os01g0911000	Sas10/Utp3/C1D domain containing protein.
					Os01g0911100	Similar to DEAD box RNA helicase1.
					Os01g0911200	Ribophorin II family protein.
					Os01g0911300	Similar to Transporter associated with antigen processing-like protein.
					Os01g0911700	Similar to Regulatory protein viviparous-1.
					Os01g0911800	Similar to Heavy meromyosin-like protein (Fragment).
					Os01g0911900	Similar to Uncharacterized ACR, COG1565 family protein.
					Os01g0912400	Transcription factor, MADS-box domain containing protein.
					Os01g0912600	Similar to SRD2 (SHOOT REDIFFERENTIATION DEFECTIVE 2); DNA binding.
					Os01g0912700	Similar to T23K8.14 protein.
					Os01g0912850	Conserved hypothetical protein.
					Os01g0912900	Pentatricopeptide repeat domain containing protein.
					Os01g0913000	Similar to Thioredoxin F-type 2, chloroplast precursor (TRX-F2).
					Os01g0913100	Protein of unknown function DUF538 family protein.
					Os01g0913300	TGF-beta receptor, type I/II extracellular region family protein.
					Os01g0913400	Nucleotide-binding, alpha-beta plait domain containing protein.
					Os01g0913600	Similar to Rho GDP-dissociation inhibitor 1 (Rho GDI-1) (AtRhoGDI1).
					Os01g0913800	Hypothetical conserved gene.
					Os01g0913900	Conserved hypothetical protein.
					Os01g0914000	Conserved hypothetical protein.
					Os01g0914100	Plant lipid transfer protein/seed storage/trypsin-alpha amylase inhibitor domain containing protein.
1	40864001	40894000	2.46754	2.09312	Os01g0931200	Armadillo-type fold domain containing protein.
					Os01g0931300	Tafazzin family protein.
					Os01g0931400	Similar to thiamin pyrophosphokinase 1.
					Os01g0931600	Tubby, C-terminal domain containing protein.
					Os01g0931700	Tubby, C-terminal domain containing protein.
					Os01g0932000	Hypothetical conserved gene.
1	42068001	42099000	1.85065	3.11287	Os01g0955050	Hypothetical gene.
					Os01g0955100	Similar to Calmodulin-like protein (Fragment).
					Os01g0955400	Similar to cDNA clone:001-105-G04, full insert sequence.
					Os01g0955500	Putative calcium-binding protein CML19.
					Os01g0955550	Hypothetical conserved gene.
					Os01g0955600	Conserved hypothetical protein.
					Os01g0955700	CRT-like transporter, Glutathione homeostasis, Arsenic tolerance
2	2298001	2316000	2.89213	2.95035	Os02g0142250	Similar to J013125B21, full insert sequence.
2	2329001	2377000	3.38565	2.53909	Os02g0142450	Hypothetical gene.
					Os02g0142500	Similar to SAR1 (SUPPRESSOR OF AUXIN RESISTANCE1).
					Os02g0142750	Hypothetical gene.
					Os02g0142800	Protein of unknown function DUF1677, Oryza sativa family protein.
					Os02g0142875	Hypothetical protein.
2	2387001	2575000	2.76949	3.18599	Os02g0142950	Similar to SAR1 (suppressor of auxin resistance1).
					Os02g0143100	Similar to Sucrose-phosphatase (EC 3.1.3.24).
					Os02g0143200	Armadillo-type fold domain containing protein.
					Os02g0143300	Similar to SAUR family protein.
					Os02g0143350	Hypothetical gene.
					Os02g0143400	Similar to small auxin up RNA1.
					Os02g0144200	Protein of unknown function DUF1677, Oryza sativa family protein.
					Os02g0144300	Similar to H0114G12.9 protein.
					Os02g0144800	Protein of unknown function DUF1677, Oryza sativa family protein.
					Os02g0145000	Hypothetical gene.
					Os02g0145200	Conserved hypothetical protein.
					Os02g0145500	Non-protein coding transcript.
					Os02g0145600	Conserved hypothetical protein.
					Os02g0146400	Similar to Splicing factor 3B subunit 1 (Spliceosome associated protein 155) (SAP 155) (SF3b155) (Pre-mRNA splicing factor SF3b 155 kDa subunit).
					Os02g0146500	Conserved hypothetical protein.
					Os02g0146600	Similar to Eukaryotic initiation factor 4A (eIF4A) (eIF-4A).
					Os02g0146700	Similar to predicted protein.
2	2619001	2637000	1.67721	2.47304	Os02g0147800	Hypothetical conserved gene.
2	4044001	4061000	1.59891	2.12497	Os02g0173900	Similar to SSADH.
					Os02g0174000	Myb-like DNA-binding domain, SHAQKYF class domain containing protein.
2	6463001	6477000	1.51309	2.12249	Os02g0215400	Hypothetical protein.
2	6548001	6576000	1.49113	3.46704	Os02g0215500	Protein kinase, catalytic domain domain containing protein.
					Os02g0215600	Conserved hypothetical protein.
					Os02g0215650	Similar to OSIGBa0092M08.11 protein.
2	6650001	6660000	1.55718	3.62918	Os02g0217250	Hypothetical protein.
					Os02g0217400	Cytochrome P450 family protein.
					Os02g0217425	Hypothetical protein.
					Os02g0217500	Pre-mRNA cleavage complex II Clp1 family protein.
					Os02g0217600	Similar to Isoform 2 of Serine/threonine-protein phosphatase PP2A-3 catalytic subunit.
					Os02g0219200	Similar to Beta-galactosidase precursor (EC 3.2.1.23) (Lactase) (Acid beta- galactosidase) (Exo-(1-->4)-beta-D-galactanase).
					Os02g0219300	Hypothetical protein.
2	18693001	18711000	1.51673	2.54334	Os02g0517300	Topoisomerase II-associated protein PAT1 domain containing protein.
2	19153001	19172000	1.51311	3.16398	Os02g0524300	Similar to predicted protein.
2	25908001	25923000	1.74809	2.18731	Os02g0644200	Protein of unknown function DUF125, transmembrane family protein.
					Os02g0644466	Hypothetical gene.
					Os02g0644500	Autophagy-related protein 13 domain containing protein.
2	25936001	25946000	2.39813	2.16417	Os02g0644600	Pentatricopeptide repeat domain containing protein.
3	2133001	2143000	1.4144	3.37717	Os03g0138700	TGF-beta receptor, type I/II extracellular region family protein.
					Os03g0138900	Conserved hypothetical protein.
					Os03g0139100	Similar to Ribosomal Pr 117 (Fragment).
3	8827001	8837000	2.42024	2.44953	Os03g0266800	Protein kinase, core domain containing protein.
					Os03g0266900	Low molecular mass heat shock protein Oshsp17.3.
					Os03g0267000	Low molecular mass heat shock protein Oshsp18.0.
3	9416001	9429000	1.87427	2.08419	Os03g0277500	Similar to Glyoxalase family protein, expressed.
					Os03g0277600	Similar to (clone wusl1032) mRNA sequence.
					Os03g0277650	Similar to (clone wusl1032) mRNA sequence.
					Os03g0277700	Protein of unknown function DUF26 domain containing protein.
3	9442001	9455000	1.48316	2.40519	Os03g0278200	NAD(P)-binding domain containing protein.
					Os03g0278250	Hypothetical protein.
					Os03g0278300	Similar to ALY protein.
					Os03g0278333	Hypothetical gene.
3	9489001	9527000	1.63473	2.749	Os03g0278800	Nucleotide-binding, alpha-beta plait domain containing protein.
					Os03g0278900	ATPase, F0 complex, subunit B/B', bacterial and chloroplast family protein.
					Os03g0279000	Similar to Histone H2B.1.
					Os03g0279200	Similar to Histone H2A.
					Os03g0279400	Similar to predicted protein.
					Os03g0279500	Similar to Helix-loop-helix DNA-binding domain containing protein.
					Os03g0279600	Conserved hypothetical protein.
					Os03g0279700	Similar to ZPT2-12.
3	11558001	11568000	2.69974	2.00895	Os03g0320400	SET domain containing protein.
3	13639001	13649000	1.44012	2.91172
3	14992001	15002000	1.43384	2.54573	Os03g0379100	Protein of unknown function DUF248, methyltransferase putative family protein.
					Os03g0379200	Hypothetical protein.
					Os03g0379300	Helix-loop-helix DNA-binding domain containing protein.
3	25547001	25560000	1.6977	2.94083	Os03g0655100	Similar to Cupin, RmlC-type.
					Os03g0655200	Similar to Membrin 11 (AtMEMB11) (Golgi SNAP receptor complex member 2-1) (27 kDa Golgi SNARE protein).
					Os03g0655300	CS domain domain containing protein.
3	25877001	25896000	1.63891	2.76652	Os03g0660300	Auxin responsive SAUR protein domain containing protein.
					Os03g0660400	Hypothetical conserved gene.
3	25937001	25954000	1.80355	2.30065	Os03g0661250	Hypothetical protein.
					Os03g0661300	Beta-tubulin , Microtubules formation
4	13352001	13367000	1.57828	4.26081
4	18162001	18263000	1.67961	2.3074	Os04g0372700	Similar to Quinone-oxidoreductase QR1 (Fragment).
					Os04g0372800	Nucleotide-binding, alpha-beta plait domain containing protein.
					Os04g0373000	Similar to OSIGBa0140A01.9 protein.
					Os04g0373150	Hypothetical protein.
					Os04g0373400	Similar to MATE efflux family protein, expressed.
					Os04g0374400	Hypothetical conserved gene.
4	18264001	18289000	1.60547	3.11875	Os04g0374601	Transferase domain containing protein.
4	18353001	18376000	1.76725	3.25234	Os04g0375750	Similar to H0315A08.1 protein.
					Os04g0375900	Kinesin, motor region domain containing protein.
					Os04g0376000	Similar to 60S ribosomal protein L35-1.
					Os04g0376100	Mitochondrial import inner membrane translocase, subunit Tim17/22 family protein.
4	20883001	20906000	2.72	3.36961	Os04g0422300	Protein of unknown function DUF6, transmembrane domain containing protein.
					Os04g0422500	Similar to H0525E10.15 protein.
					Os04g0422600	Similar to H0525E10.16 protein.
					Os04g0422700	Similar to H0525E10.17 protein.
4	20909001	20928000	2.10846	2.51079	Os04g0422950	Myb/SANT-like domain domain containing protein.
					Os04g0423100	Monooxygenase, FAD-binding domain containing protein.
					Os04g0423200	Conserved hypothetical protein.
4	21280001	21291000	1.45504	2.50293	Os04g0429450	Conserved hypothetical protein.
					Os04g0429500	Similar to Cellulose synthase-like protein H2.
					Os04g0429600	Putative cellulose synthase-like protein H3.
4	25534001	25554000	1.63504	4.6855	Os04g0510300	Transcriptional corepressor LEUNIG.
					Os04g0510400	Similar to RNA helicase (Fragment).
					Os04g0510500	Similar to OSIGBa0157K09-H0214G12.10 protein.
					Os04g0510600	Tetratricopeptide-like helical domain containing protein.
					Os04g0510700	Similar to OSIGBa0157K09-H0214G12.12 protein.
4	29633001	29643000	2.29976	2.12202	Os04g0586500	Malectin-like carbohydrate-binding domain domain containing protein.
					Os04g0586600	Hypothetical protein.
					Os04g0586700	Zinc finger, RING/FYVE/PHD-type domain containing protein.
4	30056001	30074000	3.25544	2.13575	Os04g0594700	Similar to OSIGBa0142I02-OSIGBa0101B20.30 protein.
					Os04g0594800	Similar to OSIGBa0142I02-OSIGBa0101B20.31 protein.
					Os04g0595125	Hypothetical protein.
					Os04g0595450	Hypothetical conserved gene.
4	30676001	30734000	1.6274	2.51296	Os04g0606800	Similar to OSIGBa0113I13.6 protein.
					Os04g0606900	SPOUT methyltransferase, predicted domain containing protein.
					Os04g0607000	PAP fibrillin family protein.
					Os04g0607100	Similar to OSIGBa0113I13.9 protein.
					Os04g0607150	Similar to OSIGBa0113I13.10 protein.
					Os04g0607200	Hypothetical conserved gene.
					Os04g0607400	Conserved hypothetical protein.
					Os04g0607500	Ion transporter , Na+ transport
					Os04g0607566	Hypothetical protein.
					Os04g0607583	Similar to OSIGBa0113I13.12 protein.
4	32402001	32412000	1.44083	2.01564	Os04g0637000	Similar to BZIP transcription factor bZIP52.
4	32476001	32497000	1.82213	3.34073	Os04g0639000	Conserved hypothetical protein.
					Os04g0639100	Conserved hypothetical protein.
					Os04g0639200	Similar to OSIGBa0138H21-OSIGBa0138E01.1 protein.
					Os04g0639300	Conserved hypothetical protein.
4	32512001	32533000	1.81391	3.09458	Os04g0639700	Similar to OSIGBa0138H21-OSIGBa0138E01.9 protein.
					Os04g0639800	Similar to OSIGBa0138H21-OSIGBa0138E01.9 protein.
4	32535001	32600000	1.73697	3.41292	Os04g0640200	Conserved hypothetical protein.
					Os04g0640300	Similar to OSIGBa0138H21-OSIGBa0138E01.10 protein.
					Os04g0640500	ABC-1 domain containing protein.
					Os04g0640600	Shikimate kinase.
					Os04g0640700	Similar to Alpha-L-arabinofuranosidase/beta-D-xylosidase isoenzyme ARA-I.
					Os04g0640750	Hypothetical protein.
5	4297001	4310000	1.74764	2.30518	Os05g0171900	Glyoxalase/bleomycin resistance protein/dioxygenase domain containing protein.
					Os05g0172000	Conserved hypothetical protein.
5	6250001	6260000	1.65858	2.02126	Os05g0200280	Similar to prenylated rab acceptor family protein.
5	6267001	6283000	1.58344	2.15048	Os05g0200340	Hypothetical gene.
					Os05g0200400	Similar to Cytochrome P450 CYP90D10.b.
					Os05g0200500	Similar to Casein kinase-like protein.
					Os05g0200601	Hypothetical protein.
5	6291001	6310000	1.73369	2.09084	Os05g0200700	Conserved hypothetical protein.
					Os05g0201300	Hypothetical gene.
5	6372001	6399000	1.62015	2.13965	Os05g0202600	Protein of unknown function DUF1677, plant domain containing protein.
					Os05g0202800	Similar to Metallothionein-like protein 3B.
5	28366001	28376000	4.66816	2.0434
5	28403001	28416000	3.1838	2.36005
6	829001	847000	1.52189	3.20051	Os06g0114400	Conserved hypothetical protein.
					Os06g0114500	Similar to ATOZI1 protein (Stress-induced protein OZI1) (AT0ZI1 protein).
					Os06g0114600	Conserved hypothetical protein.
					Os06g0114650	Similar to predicted protein.
					Os06g0114651	Hypothetical gene.
					Os06g0114700	Protein of unknown function DUF1218 family protein.
					Os06g0114900	Conserved hypothetical protein.
6	1914001	1949000	1.5467	3.20855	Os06g0136100	Protein of unknown function DUF3615 domain containing protein.
					Os06g0136201	Hypothetical gene.
					Os06g0136300	Similar to OSIGBa0142C11.2 protein.
					Os06g0136500	Cornichon family protein.
					Os06g0136600	Similar to Enolase 1 (EC 4.2.1.11) (2-phosphoglycerate dehydratase 1) (2-phospho- D-glycerate hydro-lyase 1).
					Os06g0136700	Steroid nuclear receptor, ligand-binding domain containing protein.
6	25180001	25190000	1.42051	2.07762	Os06g0625200	Protein kinase-like domain containing protein.
6	25196001	25211000	1.60129	2.30041	Os06g0625400	Similar to Metalloendopeptidase.
6	29740001	29755000	1.5272	4.41286	Os06g0704300	CCCH-type zinc finger protein, Negative regulator of the brassinosteroid (BR) response, Control of rice architecture via BR signaling
					Os06g0704400	Transposase, MuDR, plant domain containing protein.
					Os06g0704450	Hypothetical protein.
6	29764001	29779000	1.44495	4.41992	Os06g0704700	NAD(P)-binding domain containing protein.
					Os06g0704800	Probable histone acetyltransferase HAC-like 2.
6	29787001	29808000	1.52735	3.76397	Os06g0705000	Similar to predicted protein.
					Os06g0705100	Similar to Thylakoid lumenal 13.3 kDa protein (P16.5) (Fragment).
					Os06g0705200	Hypothetical conserved gene.
					Os06g0705300	Pentatricopeptide repeat domain containing protein.
					Os06g0705350	Similar to pentatricopeptide (PPR) repeat-containing protein.
					Os06g0705400	Hypothetical conserved gene.
6	29853001	29885000	1.53203	4.26853	Os06g0706700	Similar to PsAD1.
					Os06g0706850	Similar to Glycosyltransferase.
					Os06g0707000	Glycosyltransferase AER61, uncharacterised domain containing protein.
					Os06g0707100	Multi antimicrobial extrusion protein MatE family protein.
					Os06g0707200	Glycosyltransferase AER61, uncharacterized domain containing protein.
6	29919001	29936000	1.44279	2.2168	Os06g0707733	Disease resistance protein domain containing protein.
6	29986001	29998000	1.45428	2.192	Os06g0708832	Similar to arogenate dehydrogenase.
					Os06g0708900	Similar to zinc knuckle (CCHC-type) family protein.
					Os06g0709000	NAD(P)-binding domain containing protein.
					Os06g0709100	Cyclin-like F-box domain containing protein.
6	30016001	30026000	1.43931	2.11984
6	30075001	30087000	1.42845	2.49143	Os06g0711200	Conserved hypothetical protein.
6	30331001	30343000	1.44823	2.18158	Os06g0714500	ATPase, AAA-type, core domain containing protein.
					Os06g0714600	Small G protein, Negative regulation of brassinosteroid signaling
					Os06g0714700	Conserved hypothetical protein.
					Os06g0714800	Protein of unknown function DUF581 family protein.
6	30348001	30359000	1.42244	2.33754	Os06g0714951	Hypothetical gene.
					Os06g0715000	UV radiation resistance protein/autophagy-related protein 14 domain containing protein.
					Os06g0715100	Similar to Novel plant SNARE 11 (AtNPSN11).
6	30368001	30383000	1.46593	2.19333	Os06g0715400	t-snare domain containing protein.
					Os06g0715500	Similar to Translocon-associated protein alpha subunit precursor (TRAP-alpha) (Signal sequence receptor alpha subunit) (SSR-alpha).
					Os06g0715600	Brain and reproductive organ-expressed family protein.
6	30408001	30419000	1.45472	2.11182	Os06g0716000	Protein of unknown function DUF668 family protein.
					Os06g0716050	Hypothetical gene.
					Os06g0716100	Similar to Chaperone protein dnaJ.
7	3998001	4018000	2.80361	3.06982
7	4516001	4533000	1.72826	2.11998	Os07g0185432	Similar to Seed specific protein Bn15D14A.
7	7233001	7243000	1.48139	2.63328	Os07g0229900	Ribosomal protein S12e domain containing protein.
7	7302001	7313000	1.51427	2.19577	Os07g0231133	Conserved hypothetical protein.
7	7329001	7352000	1.51364	2.16734	Os07g0231400	Similar to aromatic and neutral amino acid transporter.
					Os07g0232100	Putative B3 domain-containing protein LOC_Os07g12820.
					Os07g0232200	Similar to Flavohemoprotein b5/b5R variant.
7	29095001	29105000	2.43937	2.04936	Os07g0685400	Conserved hypothetical protein.
7	29119001	29129000	2.42802	2.03511	Os07g0685800	Short-chain dehydrogenase/reductase SDR domain containing protein.
8	1647001	1657000	1.41749	2.42909	Os08g0129300	BTB/POZ-like domain containing protein.
					Os08g0129400	MATH domain containing protein.
					Os08g0129500	Conserved hypothetical protein.
					Os08g0129600	Conserved hypothetical protein.
8	1709001	1726000	2.24986	2.25816	Os08g0130300	Hypothetical conserved gene.
					Os08g0130400	AMP-dependent synthetase/ligase domain containing protein.
					Os08g0130500	60S acidic ribosomal protein P0.
					Os08g0130550	Hypothetical protein.
					Os08g0130600	BTB domain containing protein.
					Os08g0130700	Conserved hypothetical protein.
8	1751001	1776000	2.51226	2.34856	Os08g0131000	Pentatricopeptide repeat domain containing protein.
					Os08g0131100	Cytochrome P450 hydroxylase, Anther cuticle and pollen exine development
					Os08g0131150	Hypothetical protein.
					Os08g0131200	Similar to Non-specific lipid-transfer protein.
					Os08g0131300	Phospholipid/glycerol acyltransferase domain containing protein.
8	1783001	1803000	2.20177	2.55984	Os08g0132000	Conserved hypothetical protein.
					Os08g0132100	Hypothetical conserved gene.
8	1840001	1863000	1.58923	2.31947	Os08g0133000	Protein of unknown function DUF1637 family protein.
					Os08g0133200	Similar to copine-3.
8	1906001	1947000	1.60407	2.23154	Os08g0133600	Conserved hypothetical protein.
					Os08g0133700	Similar to predicted protein.
8	2908001	2929000	1.49032	2.2508	Os08g0150600	F-box domain, cyclin-like domain containing protein.
					Os08g0150700	Cyclin-like F-box domain containing protein.
					Os08g0150800	Similar to Tyrosyl-tRNA synthetase (Tyrosyl-tRNA ligase; TyrRS). class-I aaRS.
8	8679001	8705000	1.46463	2.67565	Os08g0242800	Similar to Sigma factor SIG6.
					Os08g0242900	Afadin/alpha-actinin-binding domain containing protein.
					Os08g0243100	4'-phosphopantetheinyl transferase domain containing protein.
8	8856001	8867000	1.57774	2.03274
8	8879001	8889000	1.53677	2.00639	Os08g0245400	Pyridoxal phosphate-dependent transferase, major region, subdomain 1 domain containing protein.
8	8896001	8906000	1.51498	2.08239
8	8964001	9025000	1.7425	2.69044	Os08g0246500	Similar to Mitochondrial GTPase.
					Os08g0246550	Hypothetical gene.
					Os08g0246700	Hypothetical gene.
					Os08g0246800	Conserved hypothetical protein.
					Os08g0246950	Hypothetical protein.
					Os08g0247600	Leucine-rich repeat, N-terminal domain containing protein.
					Os08g0247700	Protein kinase, catalytic domain domain containing protein.
8	9035001	9112000	1.77684	2.89044	Os08g0248100	Protein kinase, core domain containing protein.
					Os08g0248300	Hypothetical protein.
					Os08g0248700	Similar to Blind.
					Os08g0248800	Similar to Aspartate carbamoyltransferase 3, chloroplast precursor (EC 2.1.3.2) (Aspartate transcarbamylase 3) (ATCase 3).
					Os08g0248900	Similar to ADP-ribosylation factor 3.
					Os08g0249000	Zinc finger, B-box domain containing protein.
					Os08g0249100	Serine/threonine protein kinase-related domain containing protein.
					Os08g0249200	Similar to GDU1.
					Os08g0380100	Similar to Polygalacturonase isoenzyme 1 beta subunit (Fragment).
					Os08g0382400	Peptidyl-prolyl cis-trans isomerase, cyclophilin-type domain containing protein.
					Os08g0382600	Hypothetical conserved gene.
					Os08g0383250	Hypothetical conserved gene.
					Os08g0383700	Similar to Repressor protein.
					Os08g0383750	Hypothetical genes.
					Os08g0383800	Taurine catabolism dioxygenase TauD/TfdA domain containing protein.
					Os08g0384000	Cytochrome b561 family protein.
					Os08g0384100	Double-stranded RNA-binding-like domain containing protein.
					Os08g0384700	Hypothetical gene.
					Os08g0385400	Conserved hypothetical protein.
					Os08g0385650	Hypothetical conserved gene.
					Os08g0385900	Similar to Transformer-2-like protein.
					Os08g0386200	WRKY transcription factor 69.
					Os08g0386300	Cytochrome b5 domain containing protein.
					Os08g0497300	Cellular retinaldehyde binding/alpha-tocopherol transport family protein.
					Os08g0497600	WD40 subfamily protein, Salt stress
					Os08g0497900	Conserved hypothetical protein.
					Os08g0498100	Similar to Caffeoyl-CoA O-methyltransferase 2 (EC 2.1.1.104) (Trans-caffeoyl-CoA 3-O-methyltransferase 2) (CCoAMT-2) (CCoAOMT-2).
					Os08g0499700	Conserved hypothetical protein.
					Os08g0499800	Pentatricopeptide repeat domain containing protein.
					Os08g0499900	Conserved hypothetical protein.
					Os08g0500000	Subunit of the COP9 signalosome, Early response to iron deficiency
					Os08g0500500	Conserved hypothetical protein.
					Os08g0500600	Pentatricopeptide repeat domain containing protein.
					Os08g0500700	Similar to Heat shock protein 82.
					Os08g0500900	Similar to Phosphoribosylglycinamide formyltransferase, chloroplast precursor (EC 2.1.2.2) (GART) (GAR transformylase) (5'-phosphoribosylglycinamide transformylase).
					Os08g0501000	Hypothetical conserved gene.
					Os08g0501088	Similar to J013100G02, full insert sequence.
					Os08g0501132	Similar to glycinamide ribonucleotide transformylase.
					Os08g0501200	EGF-type aspartate/asparagine hydroxylation site domain containing protein.
					Os08g0501300	Conserved hypothetical protein.
					Os08g0501500	EGF-type aspartate/asparagine hydroxylation site domain containing protein.
					Os08g0501600	Similar to Wall associated kinase.
					Os08g0502000	Conserved hypothetical protein.
					Os09g0106700	Similar to Myb proto-oncogene protein (C-myb).
					Os09g0124816	Hypothetical protein.
					Os09g0125766	Hypothetical gene.
					Os09g0282701	Similar to cDNA clone:001-102-C05, full insert sequence.
					Os09g0283600	Zinc finger, C6HC-type domain containing protein.
					Os09g0283801	Hypothetical conserved gene.
					Os09g0283850	Hypothetical gene.
					Os09g0284200	Similar to Serine/threonine protein phosphatase PP-X isozyme 2 (EC 3.1.3.16).
					Os09g0284300	Conserved hypothetical protein.
					Os09g0284400	GrpE nucleotide exchange factor domain containing protein.
					Os09g0284600	Similar to enhancer of polycomb-like protein101.
					Os09g0286400	Sodium/hydrogen exchanger subfamily protein.
					Os09g0287000	Similar to Ethylene-responsive transcription factor 5 (Ethylene-responsive element binding factor 5) (EREBP-5) (AtERF5).
					Os09g0300800	Protein of unknown function DUF247, plant family protein.
					Os09g0314400	Protein phosphatase 2C-like domain containing protein.
					Os09g0440200	BRCT domain containing protein.
					Os09g0440300	Aldehyde dehydrogenase, Seed maturation, Maintenance of viability during storage, Lysine catabolism
					Os10g0377400	Similar to Ras-related protein Rab11D.
					Os10g0377500	Nucleic acid-binding, OB-fold domain containing protein.
					Os10g0377800	Similar to Pyridoxamine 5-phosphate oxidase.
					Os10g0378000	Similar to predicted protein.
					Os10g0378100	Similar to Cytochrome P450 family protein, expressed.
					Os10g0378300	Similar to Truncated copper-binding protein CUTA.
					Os10g0378400	Protein of unknown function DUF641, plant domain containing protein.
					Os10g0378450	Similar to AT hook-containing MAR binding 1-like protein.
					Os10g0379100	Transferase family protein.
					Os10g0379233	Hypothetical protein.
8	17859001	17901000	1.68161	4.21104
8	17905001	17923000	1.47211	5.49117	Os10g0380100	Transferase family protein.
8	17924001	17936000	1.84563	6.05045
8	17937001	17955000	1.52506	2.46643
8	17963001	18046000	1.61245	4.01008	Os08g0248100	Protein kinase, core domain containing protein.
					Os08g0248300	Hypothetical protein.
					Os08g0248700	Similar to Blind.
					Os08g0248800	Similar to Aspartate carbamoyltransferase 3, chloroplast precursor (EC 2.1.3.2) (Aspartate transcarbamylase 3) (ATCase 3).
					Os08g0248900	Similar to ADP-ribosylation factor 3.
					Os08g0249000	Zinc finger, B-box domain containing protein.
					Os08g0249100	Serine/threonine protein kinase-related domain containing protein.
					Os08g0249200	Similar to GDU1.
					Os08g0380100	Similar to Polygalacturonase isoenzyme 1 beta subunit (Fragment).
					Os08g0382400	Peptidyl-prolyl cis-trans isomerase, cyclophilin-type domain containing protein.
					Os08g0382600	Hypothetical conserved gene.
					Os08g0383250	Hypothetical conserved gene.
8	18058001	18096000	1.56881	3.23826	Os08g0383700	Similar to Repressor protein.
					Os08g0383750	Hypothetical genes.
					Os08g0383800	Taurine catabolism dioxygenase TauD/TfdA domain containing protein.
8	18097001	18128000	1.52469	3.62613	Os08g0384000	Cytochrome b561 family protein.
					Os08g0384100	Double-stranded RNA-binding-like domain containing protein.
8	18144001	18154000	1.49086	3.35016	Os08g0384700	Hypothetical gene.
8	18165001	18224000	1.66095	3.5932	Os08g0385400	Conserved hypothetical protein.
					Os08g0385650	Hypothetical conserved gene.
					Os08g0385900	Similar to Transformer-2-like protein.
					Os08g0386200	WRKY transcription factor 69.
					Os08g0386300	Cytochrome b5 domain containing protein.
8	24543001	24557000	3.10437	2.20104
8	24559001	24589000	2.89632	2.21621	Os08g0497300	Cellular retinaldehyde binding/alpha-tocopherol transport family protein.
					Os08g0497600	WD40 subfamily protein, Salt stress
					Os08g0497900	Conserved hypothetical protein.
					Os08g0498100	Similar to Caffeoyl-CoA O-methyltransferase 2 (EC 2.1.1.104) (Trans-caffeoyl-CoA 3-O-methyltransferase 2) (CCoAMT-2) (CCoAOMT-2).
8	24669001	24682000	2.4536	2.20823	Os08g0499700	Conserved hypothetical protein.
					Os08g0499800	Pentatricopeptide repeat domain containing protein.
					Os08g0499900	Conserved hypothetical protein.
					Os08g0500000	Subunit of the COP9 signalosome, Early response to iron deficiency
8	24709001	24720000	2.37497	2.09358	Os08g0500500	Conserved hypothetical protein.
					Os08g0500600	Pentatricopeptide repeat domain containing protein.
					Os08g0500700	Similar to Heat shock protein 82.
8	24733001	24779000	3.30556	2.86696	Os08g0500900	Similar to Phosphoribosylglycinamide formyltransferase, chloroplast precursor (EC 2.1.2.2) (GART) (GAR transformylase) (5'-phosphoribosylglycinamide transformylase).
					Os08g0501000	Hypothetical conserved gene.
					Os08g0501088	Similar to J013100G02, full insert sequence.
					Os08g0501132	Similar to glycinamide ribonucleotide transformylase.
					Os08g0501200	EGF-type aspartate/asparagine hydroxylation site domain containing protein.
					Os08g0501300	Conserved hypothetical protein.
					Os08g0501500	EGF-type aspartate/asparagine hydroxylation site domain containing protein.
					Os08g0501600	Similar to Wall associated kinase.
8	24806001	24816000	1.53154	2.02459	Os08g0502000	Conserved hypothetical protein.
9	658001	672000	1.67458	3.28547	Os09g0106700	Similar to Myb proto-oncogene protein (C-myb).
9	1887001	1901000	1.56604	2.91607	Os09g0124816	Hypothetical protein.
9	1979001	1990000	1.4251	2.07581	Os09g0125766	Hypothetical gene.
9	2647001	2657000	1.48006	2.07543
9	2725001	2735000	1.46436	2.07829
9	3441001	3451000	1.53755	2.06875
9	3589001	3600000	1.53658	2.29307
9	4603001	4613000	1.44084	2.57713
9	5200001	5210000	1.44441	2.03647
9	6087001	6101000	1.43837	2.70402	Os09g0282701	Similar to cDNA clone:001-102-C05, full insert sequence.
9	6110001	6131000	1.62969	3.55545
9	6182001	6239000	1.70807	3.61689	Os09g0283600	Zinc finger, C6HC-type domain containing protein.
					Os09g0283801	Hypothetical conserved gene.
					Os09g0283850	Hypothetical gene.
					Os09g0284200	Similar to Serine/threonine protein phosphatase PP-X isozyme 2 (EC 3.1.3.16).
9	6241001	6263000	1.6187	3.17455	Os09g0284300	Conserved hypothetical protein.
					Os09g0284400	GrpE nucleotide exchange factor domain containing protein.
					Os09g0284600	Similar to enhancer of polycomb-like protein101.
9	6284001	6305000	1.60178	3.10413
9	6373001	6384000	1.49394	2.68834	Os09g0286400	Sodium/hydrogen exchanger subfamily protein.
9	6395001	6409000	1.52147	2.4258	Os09g0287000	Similar to Ethylene-responsive transcription factor 5 (Ethylene-responsive element binding factor 5) (EREBP-5) (AtERF5).
9	6534001	6544000	1.7272	2.40296
9	6553001	6564000	1.42939	2.18212
9	6567001	6592000	1.55311	2.5087
9	6597001	6607000	1.43734	2.97714
9	6893001	6908000	1.92769	2.33236
9	7398001	7414000	1.67497	3.83436
9	7449001	7460000	1.54601	3.81059
9	7465001	7483000	1.5904	4.01559	Os09g0300800	Protein of unknown function DUF247, plant family protein.
9	8099001	8111000	1.47134	2.48283
9	8602001	8612000	1.43964	2.71426	Os09g0314400	Protein phosphatase 2C-like domain containing protein.
9	16328001	16338000	1.56685	3.54346	Os09g0440200	BRCT domain containing protein.
					Os09g0440300	Aldehyde dehydrogenase, Seed maturation, Maintenance of viability during storage, Lysine catabolism
10	12049001	12215000	2.40405	4.60198	Os10g0377400	Similar to Ras-related protein Rab11D.
					Os10g0377500	Nucleic acid-binding, OB-fold domain containing protein.
					Os10g0377800	Similar to Pyridoxamine 5-phosphate oxidase.
					Os10g0378000	Similar to predicted protein.
					Os10g0378100	Similar to Cytochrome P450 family protein, expressed.
					Os10g0378300	Similar to Truncated copper-binding protein CUTA.
					Os10g0378400	Protein of unknown function DUF641, plant domain containing protein.
					Os10g0378450	Similar to AT hook-containing MAR binding 1-like protein.
					Os10g0379100	Transferase family protein.
					Os10g0379233	Hypothetical protein.
10	12216001	12233000	1.86133	4.01664	Os10g0380100	Transferase family protein.
10	12242001	12520000	2.31256	4.56706	Os10g0381200	Conserved hypothetical protein.
					Os10g0381601	Conserved hypothetical protein.
					Os10g0381700	Hypothetical gene.
					Os10g0381800	Conserved hypothetical protein.
					Os10g0382100	Ribosome-inactivating protein domain containing protein.
					Os10g0382300	Similar to Signal peptide containing large protein with proline stretches.
					Os10g0382400	Conserved hypothetical protein.
					Os10g0382600	Conserved hypothetical protein.
					Os10g0384600	Cyclin-like F-box domain containing protein.
10	12527001	12583000	2.36077	4.52259
10	12590001	12609000	1.56824	2.91685
10	12641001	12749000	2.26293	4.59073	Os10g0386300	Hypothetical protein.
10	12752001	12783000	1.76365	4.1047	Os10g0387000	Similar to Choline phosphate cytidylyltransferase-like protein (Fragment).
10	12791001	12803000	1.42853	2.59856
10	12816001	12826000	1.52989	2.90034	Os10g0388200	Kelch-type beta propeller domain containing protein.
10	12849001	12871000	1.45446	2.64197	Os10g0388600	Hypothetical conserved gene.
					Os10g0388900	Conserved hypothetical protein.
10	13694001	13704000	1.43321	2.81725
10	13707001	13722000	1.48524	3.01964	Os10g0403700	Similar to oxidoreductase.
10	14488001	14576000	2.80376	2.41587	Os10g0414700	K Homology domain containing protein.
					Os10g0414800	Protein of unknown function DUF593 family protein.
					Os10g0415100	Amino acid transporter, transmembrane domain containing protein.
					Os10g0415200	Exocyst complex subunit Sec15-like family protein.
					Os10g0415300	Similar to Chloroplastic glutathione reductase.
					Os10g0415400	Conserved hypothetical protein.
					Os10g0415600	Non-protein coding transcript.
					Os10g0415800	Similar to Prolyl oligopeptidase family protein, expressed.
					Os10g0415900	Similar to General control of amino-acid synthesis 5-like 2 (Fragment).
					Os10g0416100	Class III chitinase RCB4 (EC 3.2.1.14).
					Os10g0416200	Fatty acid elongase (beta-ketoacyl-CoA synthase), Shoot development
					Os10g0416350	Hypothetical protein.
10	17316001	17349000	1.57284	2.63179	Os10g0468500	Serine/threonine protein kinase-related domain containing protein.
					Os10g0468600	Hypothetical protein.
					Os10g0468800	Hypothetical conserved gene.
					Os10g0468950	Hypothetical protein.
					Os10g0469000	Hypothetical conserved gene.
					Os10g0469100	Hypothetical protein.
					Os10g0469300	Leucine-rich repeat, N-terminal domain containing protein.
10	17367001	17377000	1.48891	2.97147	Os10g0469900	TGF-beta receptor, type I/II extracellular region family protein.
10	17473001	17487000	1.46857	2.93068	Os10g0471300	Similar to Cyanate lyase (CYN).
					Os10g0471350	Similar to helicase domain-containing protein.
					Os10g0471400	Tetratricopeptide-like helical domain containing protein.
10	17696001	17711000	1.45077	2.62162
12	3886001	3898000	1.57307	2.08749	Os12g0176800	Similar to Heterochromatin protein (Fragment).
12	10211001	10223000	1.45138	2.25083	Os12g0276300	Similar to Ubiquitin family protein, expressed.
12	19746001	19758000	1.69673	4.09477	Os12g0511900	Similar to NB-ARC domain containing protein, expressed.
12	19892001	19906000	1.48635	2.3938	Os12g0513800	Conserved hypothetical protein.
					Os12g0514000	Similar to Sorbitol transporter.
					Os12g0514100	Ribosome associated membrane RAMP4 family protein.
12	20095001	20105000	1.77903	2.06312	Os12g0517000	Cyclin-like F-box domain containing protein.
					Os12g0517100	Cyclin-like F-box domain containing protein.
12	20106001	20116000	1.42072	2.11886	Os12g0517200	Mitochondrial ribosomal protein S10.
12	20729001	20753000	1.46413	2.12429	Os12g0526600	Leucine-rich repeat, cysteine-containing subtype domain containing protein.
12	20765001	20775000	1.41943	2.30515
12	23330001	23357000	3.82078	3.59651	Os12g0567500	Protein kinase, catalytic domain domain containing protein.
					Os12g0567700	Similar to 60S ribosomal protein L2 (Fragment).
					Os12g0567800	Plant metallothionein, family 15 protein.
12	24993001	25003000	1.53563	3.21599	Os12g0595300	Conserved hypothetical protein.
					Os12g0595500	Similar to cDNA, clone: J075189E02, full insert sequence.
12	25167001	25177000	1.49728	2.39905

## Sheet: Table S10
Table S10 Tajima’s D and nucleotide diversity (θπ) of the indica and japonica landraces.
	Indica	Japonica
D of whole genome	0.0032	-0.73
D of selection targets	-1.66	-1.65
θπ of whole genome	0.0013	0.0008
θπ of selection targets	0.0004	0.0004

[truncated: 13 more sheets: Table S11, Table S12, Table S13, Table S14, Table S15, Table S16, Table S17, Table S18, Table S19, Table S20, Table S21, Table S22, Table S23]
